# Supplementary material for: 5-Fluoro-2-methyl-3-(3-methyl­phenyl­sulfon­yl)-1-benzo­furan
Source: Acta Crystallogr Sect E Struct Rep Online. 2014 Mar 26;70(Pt 4):o482. doi: 10.1107/S1600536814006321 (PMC3998627; doi:10.1107/S1600536814006321)
Supplement: Supplementary file 1 [file e-70-0o482-sup1.cif]

##############################################################################
#                                                                            #
# This CIF contains the data in a paper accepted for publication in          #
# Acta Crystallographica Section E. It conforms to the requirements of       #
# Notes for Authors for Acta Crystallographica Section E, and has been       #
# peer reviewed under the auspices of the IUCr Commission on Journals.       #
#                                                                            #
# Full details of the Crystallographic Information File format               #
# are given in the paper "The Crystallographic Information File (CIF):       #
# a New Standard Archive File for Crystallography" by S. R. Hall, F. H.      #
# Allen and I. D. Brown [Acta Cryst. (1991), A47, 655-685].                  #
#                                                                            #
# The current version of the core CIF dictionary is obtainable from          #
# ftp://ftp.iucr.org/pub/cif_core.dic.                                       #
#                                                                            #
# Software is freely available for graphical display of the structure(s)     #
# in this CIF. For information consult the CIF software page                 #
# http://www.iucr.org/resources/cif/software.                                #
#                                                                            #
# This file may be used for bona fide research purposes within the           #
# scientific community so long as proper attribution is given to the journal # 
# article from which it was obtained.                                        #
#                                                                            #
##############################################################################
data_I
_database_code_depnum_ccdc_archive 'CCDC 993004'
_audit_creation_method     'form.cif (version 2.0)'
_journal_data_validation_number     ?
_journal_date_recd_electronic     2014-03-20
_journal_date_accepted     2014-03-21
_journal_name_full     'Acta Crystallographica, Section E'
_journal_year     2014
_journal_volume     70
_journal_issue      4
_journal_page_first     o482
_journal_page_last     o482
_journal_paper_category     QO
_journal_paper_doi     10.1107/S1600536814006321
_journal_coeditor_code     BG2523
_publ_contact_author_name     'Prof. Uk Lee'
_publ_contact_author_address
;
 Department of Chemistry, Pukyong National University, 599-1 Daeyeon 3-dong
 Nam-gu, Busan 608-737, Republic of Korea
;
_publ_contact_author_email     'uklee@pknu.ac.kr'
_publ_contact_author_fax     '+82-51-629-5583'
_publ_contact_author_phone     '+82-51-629-5596'
_publ_section_title
;
5-Fluoro-2-methyl-3-(3-methylphenylsulfonyl)-1-benzofuran
;
loop_
    _publ_author_name
    _publ_author_address
    'Choi, Hong Dae'
;
 Department of Chemistry, Dongeui University, San 24 Kaya-dong
 Busanjin-gu, Busan 614-714, Republic of Korea
;
    'Seo, Pil Ja'
;
 Department of Chemistry, Dongeui University, San 24 Kaya-dong
 Busanjin-gu, Busan 614-714, Republic of Korea
;
    'Lee, Uk'
;
 Department of Chemistry, Pukyong National University,
 599-1 Daeyeon 3-dong
 Nam-gu, Busan 608-737, Republic of Korea
;
_publ_section_synopsis     .
_chemical_name_systematic
;
5-Fluoro-2-methyl-3-(3-methylphenylsulfonyl)-1-benzofuran
;
_chemical_name_common     ?
_chemical_formula_moiety     'C16 H13 F O3 S'
_chemical_formula_sum     'C16 H13 F O3 S'
_chemical_formula_iupac     'C16 H13 F O3 S'
_chemical_formula_weight     304.32
_chemical_melting_point_gt     375
_chemical_melting_point_lt     376
_symmetry_cell_setting     triclinic
_symmetry_space_group_name_H-M     'P -1'
_symmetry_space_group_name_Hall     '-P 1'
loop_
    _symmetry_equiv_pos_as_xyz
    'x, y, z'
    '-x, -y, -z'
_cell_length_a     7.44060(10)
_cell_length_b     9.1291(2)
_cell_length_c     11.2073(2)
_cell_angle_alpha     82.8910(10)
_cell_angle_beta     73.3010(10)
_cell_angle_gamma     77.6130(10)
_cell_volume     710.62(2)
_cell_formula_units_Z     2
_cell_measurement_reflns_used     5506
_cell_measurement_theta_min     2.88
_cell_measurement_theta_max     27.51
_cell_measurement_temperature     173(2)
_exptl_crystal_description     'block'
_exptl_crystal_colour     'colourless'
_exptl_crystal_size_max     0.37
_exptl_crystal_size_mid     0.30
_exptl_crystal_size_min     0.28
_exptl_crystal_density_diffrn     1.422
_exptl_crystal_density_meas     ?
_exptl_crystal_density_method     'not measured'
_exptl_crystal_F_000     316
_exptl_absorpt_coefficient_mu     0.246
_exptl_absorpt_correction_type     multi-scan
_exptl_absorpt_process_details     '(<i>SADABS</i>; Bruker, 2009)'
_exptl_absorpt_correction_T_min     0.6952
_exptl_absorpt_correction_T_max     0.7456
_exptl_special_details     ?
_diffrn_ambient_temperature     173(2)
_diffrn_radiation_type     MoK\a
_diffrn_radiation_wavelength     0.71073
_diffrn_radiation_source     'rotating anode'
_diffrn_radiation_monochromator     'graphite multilayer'
_diffrn_measurement_device_type     'Bruker SMART APEXII CCD'
_diffrn_measurement_method     '\f and \w scans'
_diffrn_detector_area_resol_mean     10.0
_diffrn_reflns_number     12591
_diffrn_reflns_av_R_equivalents     0.0258
_diffrn_reflns_av_sigmaI/netI     0.0219
_diffrn_reflns_theta_min     1.90
_diffrn_reflns_theta_max     27.54
_diffrn_reflns_theta_full     27.54
_diffrn_measured_fraction_theta_max     0.996
_diffrn_measured_fraction_theta_full     0.996
_diffrn_reflns_limit_h_min     -9
_diffrn_reflns_limit_h_max     9
_diffrn_reflns_limit_k_min     -11
_diffrn_reflns_limit_k_max     11
_diffrn_reflns_limit_l_min     -14
_diffrn_reflns_limit_l_max     14
_diffrn_standards_number     0
_diffrn_standards_interval_count     ?
_diffrn_standards_interval_time     ?
_diffrn_standards_decay_%     ?
_refine_special_details
;
 Refinement of F^2^ against ALL reflections.  The weighted R-factor wR and
 goodness of fit S are based on F^2^, conventional R-factors R are based
 on F, with F set to zero for negative F^2^. The threshold expression of
 F^2^ > 2sigma(F^2^) is used only for calculating R-factors(gt) etc. and is
 not relevant to the choice of reflections for refinement.  R-factors based
 on F^2^ are statistically about twice as large as those based on F, and R-
 factors based on ALL data will be even larger.
;
_reflns_number_total     3263
_reflns_number_gt     2868
_reflns_threshold_expression     I>2\s(I)
_refine_ls_structure_factor_coef     Fsqd
_refine_ls_matrix_type     full
_refine_ls_R_factor_all     0.0418
_refine_ls_R_factor_gt     0.0371
_refine_ls_wR_factor_gt     0.0990
_refine_ls_wR_factor_ref     0.1028
_refine_ls_goodness_of_fit_ref     1.067
_refine_ls_restrained_S_all     1.067
_refine_ls_number_reflns     3263
_refine_ls_number_parameters     192
_refine_ls_number_restraints     0
_refine_ls_hydrogen_treatment     constr
_refine_ls_weighting_scheme     calc
_refine_ls_weighting_details
         'calc w=1/[\s^2^(Fo^2^)+(0.0560P)^2^+0.1689P] where P=(Fo^2^+2Fc^2^)/3'
_atom_sites_solution_hydrogens     difmap
_atom_sites_solution_primary     direct
_atom_sites_solution_secondary     difmap
_refine_ls_shift/su_max     0.000
_refine_ls_shift/su_mean     0.000
_refine_diff_density_max     0.259
_refine_diff_density_min     -0.409
_refine_ls_extinction_method     none
_refine_ls_extinction_coef     ?
loop_
    _atom_type_symbol
    _atom_type_description
    _atom_type_scat_dispersion_real
    _atom_type_scat_dispersion_imag
    _atom_type_scat_source
    'C' 'C' 0.0033 0.0016
                         'International Tables Vol C Tables 4.2.6.8 and 6.1.1.4'
    'H' 'H' 0.0000 0.0000
                         'International Tables Vol C Tables 4.2.6.8 and 6.1.1.4'
    'O' 'O' 0.0106 0.0060
                         'International Tables Vol C Tables 4.2.6.8 and 6.1.1.4'
    'F' 'F' 0.0171 0.0103
                         'International Tables Vol C Tables 4.2.6.8 and 6.1.1.4'
    'S' 'S' 0.1246 0.1234
                         'International Tables Vol C Tables 4.2.6.8 and 6.1.1.4'
_computing_data_collection     '<i>APEX2</i> (Bruker, 2009)'
_computing_cell_refinement     '<i>SAINT</i> (Bruker, 2009)'
_computing_data_reduction     '<i>SAINT</i> (Bruker, 2009)'
_computing_structure_solution     '<i>SHELXS97</i> (Sheldrick, 2008)'
_computing_structure_refinement     '<i>SHELXL97</i> (Sheldrick, 2008)'
_computing_molecular_graphics
;
<i>ORTEP-3 for Windows</i> (Farrugia, 2012)
and <i>DIAMOND</i> (Brandenburg, 1998)
;
_computing_publication_material     '<i>SHELXL97</i> (Sheldrick, 2008)'
loop_
    _atom_site_type_symbol
    _atom_site_label
    _atom_site_fract_x
    _atom_site_fract_y
    _atom_site_fract_z
    _atom_site_U_iso_or_equiv
    _atom_site_adp_type
    _atom_site_calc_flag
    _atom_site_refinement_flags
    _atom_site_occupancy
    _atom_site_symmetry_multiplicity
    _atom_site_disorder_assembly
    _atom_site_disorder_group
    S S1 0.87603(5) 0.18979(4) 0.70443(3) 0.03242(12) Uani d . 1 2 . .
    F F1 0.84714(17) 0.30138(12) 0.19261(9) 0.0556(3) Uani d . 1 2 . .
    O O1 0.69505(15) 0.60973(11) 0.60126(11) 0.0391(3) Uani d . 1 2 . .
    O O2 1.02286(15) 0.10305(12) 0.61294(11) 0.0395(3) Uani d . 1 2 . .
    O O3 0.91181(16) 0.21354(13) 0.81879(11) 0.0432(3) Uani d . 1 2 . .
    C C1 0.80671(19) 0.36430(15) 0.63233(14) 0.0310(3) Uani d . 1 2 . .
    C C2 0.79931(18) 0.39130(15) 0.50423(14) 0.0295(3) Uani d . 1 2 . .
    C C3 0.8409(2) 0.30421(15) 0.40267(14) 0.0338(3) Uani d . 1 2 . .
    H H3 0.8885 0.1990 0.4076 0.041 Uiso calc R 1 2 . .
    C C4 0.8087(2) 0.38018(17) 0.29498(15) 0.0382(3) Uani d . 1 2 . .
    C C5 0.7414(2) 0.53393(18) 0.28163(16) 0.0404(4) Uani d . 1 2 . .
    H H5 0.7240 0.5792 0.2037 0.048 Uiso calc R 1 2 . .
    C C6 0.7004(2) 0.61985(16) 0.38156(16) 0.0389(4) Uani d . 1 2 . .
    H H6 0.6545 0.7252 0.3756 0.047 Uiso calc R 1 2 . .
    C C7 0.7292(2) 0.54522(15) 0.49103(15) 0.0333(3) Uani d . 1 2 . .
    C C8 0.7415(2) 0.49761(17) 0.68625(15) 0.0371(3) Uani d . 1 2 . .
    C C9 0.7072(3) 0.5457(2) 0.81330(18) 0.0531(5) Uani d . 1 2 . .
    H H9A 0.5697 0.5784 0.8494 0.080 Uiso calc R 1 2 . .
    H H9B 0.7729 0.6292 0.8091 0.080 Uiso calc R 1 2 . .
    H H9C 0.7562 0.4613 0.8656 0.080 Uiso calc R 1 2 . .
    C C10 0.6704(2) 0.10864(15) 0.74169(13) 0.0300(3) Uani d . 1 2 . .
    C C11 0.6516(2) 0.01107(16) 0.66260(14) 0.0354(3) Uani d . 1 2 . .
    H H11 0.7496 -0.0155 0.5888 0.042 Uiso calc R 1 2 . .
    C C12 0.4846(2) -0.04647(17) 0.69504(16) 0.0404(4) Uani d . 1 2 . .
    H H12 0.4678 -0.1138 0.6427 0.048 Uiso calc R 1 2 . .
    C C13 0.3430(2) -0.00721(16) 0.80208(16) 0.0373(3) Uani d . 1 2 . .
    H H13 0.2298 -0.0480 0.8220 0.045 Uiso calc R 1 2 . .
    C C14 0.3615(2) 0.09077(15) 0.88184(14) 0.0319(3) Uani d . 1 2 . .
    C C15 0.5287(2) 0.14767(16) 0.85034(13) 0.0311(3) Uani d . 1 2 . .
    H H15 0.5465 0.2137 0.9034 0.037 Uiso calc R 1 2 . .
    C C16 0.2048(2) 0.13571(19) 0.99669(14) 0.0414(4) Uani d . 1 2 . .
    H H16A 0.1115 0.2202 0.9746 0.062 Uiso calc R 1 2 . .
    H H16B 0.2589 0.1658 1.0579 0.062 Uiso calc R 1 2 . .
    H H16C 0.1415 0.0505 1.0327 0.062 Uiso calc R 1 2 . .
loop_
    _atom_site_aniso_label
    _atom_site_aniso_U_11
    _atom_site_aniso_U_22
    _atom_site_aniso_U_33
    _atom_site_aniso_U_12
    _atom_site_aniso_U_13
    _atom_site_aniso_U_23
    S1 0.02348(19) 0.0338(2) 0.0379(2) -0.00384(14) -0.00764(15) 0.00143(14)
    F1 0.0765(8) 0.0477(6) 0.0407(5) -0.0112(5) -0.0125(5) -0.0050(4)
    O1 0.0349(6) 0.0270(5) 0.0518(6) -0.0042(4) -0.0050(5) -0.0076(4)
    O2 0.0261(5) 0.0355(5) 0.0482(6) 0.0016(4) -0.0033(5) 0.0008(5)
    O3 0.0350(6) 0.0538(7) 0.0446(6) -0.0116(5) -0.0163(5) 0.0018(5)
    C1 0.0224(6) 0.0298(7) 0.0390(7) -0.0061(5) -0.0045(6) -0.0022(5)
    C2 0.0202(6) 0.0248(6) 0.0407(7) -0.0046(5) -0.0047(6) 0.0014(5)
    C3 0.0300(7) 0.0251(6) 0.0421(8) -0.0036(5) -0.0050(6) -0.0009(6)
    C4 0.0370(8) 0.0356(7) 0.0403(8) -0.0089(6) -0.0062(7) -0.0025(6)
    C5 0.0354(8) 0.0374(8) 0.0460(9) -0.0085(6) -0.0112(7) 0.0091(7)
    C6 0.0309(8) 0.0252(7) 0.0568(10) -0.0034(6) -0.0106(7) 0.0058(6)
    C7 0.0230(7) 0.0253(6) 0.0478(8) -0.0043(5) -0.0034(6) -0.0036(6)
    C8 0.0279(7) 0.0357(7) 0.0464(8) -0.0093(6) -0.0042(6) -0.0065(6)
    C9 0.0540(11) 0.0512(10) 0.0535(10) -0.0120(8) -0.0058(9) -0.0193(8)
    C10 0.0257(7) 0.0277(6) 0.0346(7) -0.0026(5) -0.0089(6) 0.0033(5)
    C11 0.0317(7) 0.0290(7) 0.0405(8) 0.0006(6) -0.0056(6) -0.0045(6)
    C12 0.0374(8) 0.0281(7) 0.0556(10) -0.0032(6) -0.0113(7) -0.0110(6)
    C13 0.0303(7) 0.0280(7) 0.0519(9) -0.0065(6) -0.0093(7) 0.0009(6)
    C14 0.0282(7) 0.0289(7) 0.0354(7) -0.0022(5) -0.0090(6) 0.0059(5)
    C15 0.0295(7) 0.0311(7) 0.0319(7) -0.0031(5) -0.0103(6) 0.0008(5)
    C16 0.0314(8) 0.0525(9) 0.0358(8) -0.0078(7) -0.0045(6) 0.0025(7)
_geom_special_details
;
 All esds (except the esd in the dihedral angle between two l.s. planes)
 are estimated using the full covariance matrix.  The cell esds are taken
 into account individually in the estimation of esds in distances, angles
 and torsion angles; correlations between esds in cell parameters are only
 used when they are defined by crystal symmetry.  An approximate (isotropic)
 treatment of cell esds is used for estimating esds involving l.s. planes.
;
loop_
    _geom_bond_atom_site_label_1
    _geom_bond_atom_site_label_2
    _geom_bond_site_symmetry_2
    _geom_bond_distance
    _geom_bond_publ_flag
    S1 O3 . 1.4319(12) ?
    S1 O2 . 1.4346(11) ?
    S1 C1 . 1.7394(14) ?
    S1 C10 . 1.7626(14) ?
    F1 C4 . 1.3575(18) ?
    O1 C8 . 1.368(2) ?
    O1 C7 . 1.3686(18) ?
    C1 C8 . 1.357(2) ?
    C1 C2 . 1.441(2) ?
    C2 C3 . 1.393(2) ?
    C2 C7 . 1.3954(19) ?
    C3 C4 . 1.372(2) ?
    C3 H3 . 0.9500 ?
    C4 C5 . 1.390(2) ?
    C5 C6 . 1.371(2) ?
    C5 H5 . 0.9500 ?
    C6 C7 . 1.377(2) ?
    C6 H6 . 0.9500 ?
    C8 C9 . 1.478(2) ?
    C9 H9A . 0.9800 ?
    C9 H9B . 0.9800 ?
    C9 H9C . 0.9800 ?
    C10 C11 . 1.385(2) ?
    C10 C15 . 1.389(2) ?
    C11 C12 . 1.387(2) ?
    C11 H11 . 0.9500 ?
    C12 C13 . 1.377(2) ?
    C12 H12 . 0.9500 ?
    C13 C14 . 1.393(2) ?
    C13 H13 . 0.9500 ?
    C14 C15 . 1.386(2) ?
    C14 C16 . 1.499(2) ?
    C15 H15 . 0.9500 ?
    C16 H16A . 0.9800 ?
    C16 H16B . 0.9800 ?
    C16 H16C . 0.9800 ?
loop_
    _geom_angle_atom_site_label_1
    _geom_angle_atom_site_label_2
    _geom_angle_atom_site_label_3
    _geom_angle_site_symmetry_1
    _geom_angle_site_symmetry_3
    _geom_angle
    _geom_angle_publ_flag
    O3 S1 O2 . . 119.73(7) ?
    O3 S1 C1 . . 108.28(7) ?
    O2 S1 C1 . . 107.74(7) ?
    O3 S1 C10 . . 108.10(7) ?
    O2 S1 C10 . . 108.25(7) ?
    C1 S1 C10 . . 103.57(6) ?
    C8 O1 C7 . . 107.14(11) ?
    C8 C1 C2 . . 107.50(13) ?
    C8 C1 S1 . . 127.01(12) ?
    C2 C1 S1 . . 125.42(11) ?
    C3 C2 C7 . . 119.40(14) ?
    C3 C2 C1 . . 136.00(13) ?
    C7 C2 C1 . . 104.60(13) ?
    C4 C3 C2 . . 115.65(13) ?
    C4 C3 H3 . . 122.2 ?
    C2 C3 H3 . . 122.2 ?
    F1 C4 C3 . . 118.38(14) ?
    F1 C4 C5 . . 116.81(15) ?
    C3 C4 C5 . . 124.80(15) ?
    C6 C5 C4 . . 119.62(15) ?
    C6 C5 H5 . . 120.2 ?
    C4 C5 H5 . . 120.2 ?
    C5 C6 C7 . . 116.43(13) ?
    C5 C6 H6 . . 121.8 ?
    C7 C6 H6 . . 121.8 ?
    O1 C7 C6 . . 125.55(13) ?
    O1 C7 C2 . . 110.36(13) ?
    C6 C7 C2 . . 124.09(14) ?
    C1 C8 O1 . . 110.40(14) ?
    C1 C8 C9 . . 134.70(16) ?
    O1 C8 C9 . . 114.88(14) ?
    C8 C9 H9A . . 109.5 ?
    C8 C9 H9B . . 109.5 ?
    H9A C9 H9B . . 109.5 ?
    C8 C9 H9C . . 109.5 ?
    H9A C9 H9C . . 109.5 ?
    H9B C9 H9C . . 109.5 ?
    C11 C10 C15 . . 121.75(13) ?
    C11 C10 S1 . . 120.15(11) ?
    C15 C10 S1 . . 118.09(11) ?
    C10 C11 C12 . . 117.64(14) ?
    C10 C11 H11 . . 121.2 ?
    C12 C11 H11 . . 121.2 ?
    C13 C12 C11 . . 120.88(14) ?
    C13 C12 H12 . . 119.6 ?
    C11 C12 H12 . . 119.6 ?
    C12 C13 C14 . . 121.61(14) ?
    C12 C13 H13 . . 119.2 ?
    C14 C13 H13 . . 119.2 ?
    C15 C14 C13 . . 117.73(14) ?
    C15 C14 C16 . . 120.97(13) ?
    C13 C14 C16 . . 121.30(14) ?
    C14 C15 C10 . . 120.38(13) ?
    C14 C15 H15 . . 119.8 ?
    C10 C15 H15 . . 119.8 ?
    C14 C16 H16A . . 109.5 ?
    C14 C16 H16B . . 109.5 ?
    H16A C16 H16B . . 109.5 ?
    C14 C16 H16C . . 109.5 ?
    H16A C16 H16C . . 109.5 ?
    H16B C16 H16C . . 109.5 ?
loop_
    _geom_torsion_atom_site_label_1
    _geom_torsion_atom_site_label_2
    _geom_torsion_atom_site_label_3
    _geom_torsion_atom_site_label_4
    _geom_torsion_site_symmetry_1
    _geom_torsion_site_symmetry_2
    _geom_torsion_site_symmetry_3
    _geom_torsion_site_symmetry_4
    _geom_torsion
    _geom_torsion_publ_flag
    O3 S1 C1 C8 . . . . -18.19(15) ?
    O2 S1 C1 C8 . . . . -149.03(13) ?
    C10 S1 C1 C8 . . . . 96.42(14) ?
    O3 S1 C1 C2 . . . . 165.25(11) ?
    O2 S1 C1 C2 . . . . 34.41(13) ?
    C10 S1 C1 C2 . . . . -80.14(13) ?
    C8 C1 C2 C3 . . . . -178.42(16) ?
    S1 C1 C2 C3 . . . . -1.3(2) ?
    C8 C1 C2 C7 . . . . 0.61(15) ?
    S1 C1 C2 C7 . . . . 177.72(10) ?
    C7 C2 C3 C4 . . . . 0.2(2) ?
    C1 C2 C3 C4 . . . . 179.12(15) ?
    C2 C3 C4 F1 . . . . 179.80(13) ?
    C2 C3 C4 C5 . . . . 0.8(2) ?
    F1 C4 C5 C6 . . . . -179.85(14) ?
    C3 C4 C5 C6 . . . . -0.8(3) ?
    C4 C5 C6 C7 . . . . -0.2(2) ?
    C8 O1 C7 C6 . . . . 179.87(14) ?
    C8 O1 C7 C2 . . . . -0.49(15) ?
    C5 C6 C7 O1 . . . . -179.25(14) ?
    C5 C6 C7 C2 . . . . 1.2(2) ?
    C3 C2 C7 O1 . . . . 179.16(12) ?
    C1 C2 C7 O1 . . . . -0.07(15) ?
    C3 C2 C7 C6 . . . . -1.2(2) ?
    C1 C2 C7 C6 . . . . 179.58(13) ?
    C2 C1 C8 O1 . . . . -0.94(16) ?
    S1 C1 C8 O1 . . . . -178.00(10) ?
    C2 C1 C8 C9 . . . . 177.59(17) ?
    S1 C1 C8 C9 . . . . 0.5(3) ?
    C7 O1 C8 C1 . . . . 0.89(16) ?
    C7 O1 C8 C9 . . . . -177.96(13) ?
    O3 S1 C10 C11 . . . . -149.08(12) ?
    O2 S1 C10 C11 . . . . -18.00(14) ?
    C1 S1 C10 C11 . . . . 96.18(13) ?
    O3 S1 C10 C15 . . . . 32.04(13) ?
    O2 S1 C10 C15 . . . . 163.13(11) ?
    C1 S1 C10 C15 . . . . -82.69(12) ?
    C15 C10 C11 C12 . . . . 0.4(2) ?
    S1 C10 C11 C12 . . . . -178.41(11) ?
    C10 C11 C12 C13 . . . . 0.1(2) ?
    C11 C12 C13 C14 . . . . -0.2(2) ?
    C12 C13 C14 C15 . . . . -0.3(2) ?
    C12 C13 C14 C16 . . . . 178.60(14) ?
    C13 C14 C15 C10 . . . . 0.8(2) ?
    C16 C14 C15 C10 . . . . -178.06(13) ?
    C11 C10 C15 C14 . . . . -0.9(2) ?
    S1 C10 C15 C14 . . . . 177.93(10) ?
loop_
    _geom_hbond_atom_site_label_D
    _geom_hbond_atom_site_label_H
    _geom_hbond_atom_site_label_A
    _geom_hbond_site_symmetry_A
    _geom_hbond_distance_DH
    _geom_hbond_distance_HA
    _geom_hbond_distance_DA
    _geom_hbond_angle_DHA
    C11 H11 O2 2_756 0.95 2.51 3.450(2) 172.3
    C6 H6 Cg3 2_666 0.95 2.76 3.556(2) 141.8
_iucr_refine_instructions_details
;
TITL 1248 IN P-1
CELL  0.71073  7.44060  9.12910 11.20730 82.89100 73.30100 77.61300
ZERR 2  0.00010  0.00020  0.00020  0.00100  0.00100  0.00100
LATT 1
SFAC C H O F S
UNIT 32 26 6 2 2
TEMP -100
SIZE 0.28 0.30 0.37
L.S. 15
ACTA
CONF
EQIV $1 2-x, -y, 1-z
HTAB C11 O2_$1
MPLA 9 C1 C2 C# C$ C5 C6 C7 O1 C8
MPLA 6 C10 C11 C12 C13 C14 C15
BOND
BOND $H
FMAP 2
PLAN 20
WGHT    0.056000    0.168900
FVAR       0.25481
S1    5    0.876028    0.189785    0.704433    11.00000    0.02348    0.03378 =
         0.03786    0.00143   -0.00764   -0.00384
F1    4    0.847143    0.301380    0.192614    11.00000    0.07653    0.04772 =
         0.04070   -0.00496   -0.01250   -0.01116
O1    3    0.695055    0.609732    0.601261    11.00000    0.03490    0.02702 =
         0.05177   -0.00757   -0.00501   -0.00415
O2    3    1.022861    0.103049    0.612940    11.00000    0.02611    0.03552 =
         0.04817    0.00078   -0.00332    0.00165
O3    3    0.911807    0.213537    0.818794    11.00000    0.03498    0.05383 =
         0.04456    0.00178   -0.01628   -0.01161
C1    1    0.806710    0.364298    0.632332    11.00000    0.02241    0.02977 =
         0.03902   -0.00220   -0.00454   -0.00610
C2    1    0.799308    0.391297    0.504234    11.00000    0.02016    0.02476 =
         0.04071    0.00137   -0.00473   -0.00456
C3    1    0.840918    0.304210    0.402668    11.00000    0.02998    0.02508 =
         0.04213   -0.00087   -0.00503   -0.00357
AFIX  43
H3    2    0.888519    0.199043    0.407620    11.00000   -1.20000
AFIX   0
C4    1    0.808693    0.380177    0.294977    11.00000    0.03699    0.03561 =
         0.04027   -0.00254   -0.00616   -0.00886
C5    1    0.741437    0.533934    0.281629    11.00000    0.03540    0.03744 =
         0.04604    0.00906   -0.01118   -0.00850
AFIX  43
H5    2    0.724020    0.579223    0.203737    11.00000   -1.20000
AFIX   0
C6    1    0.700381    0.619854    0.381561    11.00000    0.03091    0.02518 =
         0.05680    0.00580   -0.01057   -0.00339
AFIX  43
H6    2    0.654526    0.725219    0.375593    11.00000   -1.20000
AFIX   0
C7    1    0.729180    0.545225    0.491028    11.00000    0.02301    0.02532 =
         0.04784   -0.00360   -0.00342   -0.00434
C8    1    0.741489    0.497607    0.686248    11.00000    0.02792    0.03571 =
         0.04643   -0.00655   -0.00420   -0.00925
C9    1    0.707219    0.545684    0.813296    11.00000    0.05402    0.05122 =
         0.05354   -0.01934   -0.00576   -0.01197
AFIX 137
H9A   2    0.569746    0.578425    0.849442    11.00000   -1.50000
H9B   2    0.772949    0.629187    0.809105    11.00000   -1.50000
H9C   2    0.756232    0.461328    0.865609    11.00000   -1.50000
AFIX   0
C10   1    0.670391    0.108637    0.741686    11.00000    0.02573    0.02772 =
         0.03460    0.00329   -0.00891   -0.00265
C11   1    0.651636    0.011065    0.662599    11.00000    0.03172    0.02896 =
         0.04054   -0.00449   -0.00563    0.00065
AFIX  43
H11   2    0.749638   -0.015523    0.588756    11.00000   -1.20000
AFIX   0
C12   1    0.484647   -0.046468    0.695043    11.00000    0.03744    0.02812 =
         0.05555   -0.01096   -0.01129   -0.00316
AFIX  43
H12   2    0.467817   -0.113845    0.642714    11.00000   -1.20000
AFIX   0
C13   1    0.342973   -0.007213    0.802082    11.00000    0.03028    0.02803 =
         0.05186    0.00088   -0.00927   -0.00652
AFIX  43
H13   2    0.229850   -0.047964    0.822006    11.00000   -1.20000
AFIX   0
C14   1    0.361483    0.090774    0.881842    11.00000    0.02816    0.02894 =
         0.03536    0.00589   -0.00897   -0.00221
C15   1    0.528707    0.147666    0.850336    11.00000    0.02951    0.03107 =
         0.03191    0.00075   -0.01029   -0.00311
AFIX  43
H15   2    0.546503    0.213724    0.903358    11.00000   -1.20000
AFIX   0
C16   1    0.204767    0.135712    0.996691    11.00000    0.03143    0.05254 =
         0.03579    0.00249   -0.00447   -0.00777
AFIX 137
H16A  2    0.111473    0.220245    0.974595    11.00000   -1.50000
H16B  2    0.258924    0.165784    1.057854    11.00000   -1.50000
H16C  2    0.141465    0.050480    1.032698    11.00000   -1.50000
HKLF 4
REM  1248 IN P-1
REM R1 =  0.0371 for   2868 Fo > 4sig(Fo)  and  0.0418 for all   3263 data
REM    192 parameters refined using      0 restraints
END
WGHT      0.0560      0.1689
REM Highest difference peak  0.259,  deepest hole -0.409,  1-sigma level  0.060
Q1    1   0.8209  0.3602  0.5655  11.00000  0.05    0.26
Q2    1   0.8391  0.2972  0.6581  11.00000  0.05    0.22
Q3    1   0.7607  0.1452  0.7220  11.00000  0.05    0.20
Q4    1   0.6403  0.4693  0.8825  11.00000  0.05    0.20
Q5    1   0.0863  0.1427  0.9844  11.00000  0.05    0.18
Q6    1   0.1556  0.2852  0.9918  11.00000  0.05    0.17
Q7    1   0.2315  0.1057  1.0813  11.00000  0.05    0.17
Q8    1   0.7731  0.3362  0.3595  11.00000  0.05    0.17
Q9    1   0.4978  0.4605  0.9741  11.00000  0.05    0.17
Q10   1   0.6590  0.0643  0.7040  11.00000  0.05    0.17
Q11   1   0.8203  0.5198  0.8405  11.00000  0.05    0.17
Q12   1   0.1168  0.3842  0.9721  11.00000  0.05    0.16
Q13   1   0.7778  0.4668  0.4872  11.00000  0.05    0.16
Q14   1   0.4675  0.0832  0.8840  11.00000  0.05    0.16
Q15   1   0.3430  0.0520  0.8357  11.00000  0.05    0.16
Q16   1   0.5863 -0.0450  0.6966  11.00000  0.05    0.16
Q17   1   0.9995  0.4921  0.0947  11.00000  0.05    0.15
Q18   1   0.0000  0.5000  1.0000  10.50000  0.05    0.15
Q19   1   0.8129  0.4591  0.2763  11.00000  0.05    0.15
Q20   1   0.1486  0.1187  1.2076  11.00000  0.05    0.15
;
