# Supplementary material for: 5-Fluoro-2-methyl-3-(3-methyl­phenyl­sulfon­yl)-1-benzo­furan
Source: Acta Crystallogr Sect E Struct Rep Online. 2014 Mar 26;70(Pt 4):o482. doi: 10.1107/S1600536814006321 (PMC3998627; doi:10.1107/S1600536814006321)
Supplement: Supplementary file 2 [file e-70-0o482-Isup2.hkl]

# 
# h,k,l, Fc-squared, Fo-squared, sigma(Fo-squared) and status flag 
# 
data_I
_shelx_title ' 1248 IN P-1' 
_shelx_refln_list_code          4 
_shelx_F_calc_maximum      134.65 
_exptl_crystal_F_000       316.00 
_reflns_d_resolution_high  0.7686 
 
loop_ 
 _symmetry_equiv_pos_as_xyz 
 'x, y, z' 
 '-x, -y, -z' 
 
_cell_length_a     7.4406 
_cell_length_b     9.1291 
_cell_length_c    11.2073 
_cell_angle_alpha  82.891 
_cell_angle_beta   73.301 
_cell_angle_gamma  77.613 
 
_shelx_F_squared_multiplier     1.000 
 
loop_ 
 _refln_index_h 
 _refln_index_k 
 _refln_index_l 
 _refln_F_squared_calc 
 _refln_F_squared_meas 
 _refln_F_squared_sigma 
 _refln_observed_status 
   1   0   0      272.93      289.03      2.97 o 
   2   0   0     4379.53     3965.47     51.70 o 
   3   0   0      108.96      105.43      2.00 o 
   4   0   0       23.02       19.29      0.53 o 
   5   0   0      293.71      276.13      3.62 o 
   6   0   0      174.02      187.12      3.02 o 
   7   0   0        5.44       11.47      1.69 o 
   8   0   0       17.06       17.45      1.78 o 
   9   0   0       15.93       17.28      3.85 o 
  -8   1   0      121.27      115.02      4.33 o 
  -7   1   0       35.82       39.96      1.36 o 
  -6   1   0      438.38      425.02      5.83 o 
  -5   1   0      206.67      212.49      2.79 o 
  -4   1   0        1.58        0.99      0.20 o 
  -3   1   0      504.96      468.93      5.88 o 
  -2   1   0        4.07       10.33      0.29 o 
  -1   1   0     2198.25     2025.32     17.53 o 
   0   1   0        5.72        4.95      0.10 o 
   1   1   0      509.24      522.96      4.41 o 
   2   1   0    18131.67    14921.10    262.59 o 
   3   1   0     1624.17     1739.08     22.00 o 
   4   1   0     1812.46     1899.15     34.73 o 
   5   1   0      254.81      250.95      4.49 o 
   6   1   0        0.95        0.70      0.51 o 
   7   1   0      152.62      154.72      5.32 o 
   8   1   0        1.44        0.35      0.59 o 
   9   1   0       91.76       97.65      4.27 o 
  -8   2   0        0.03        0.46      0.65 o 
  -7   2   0        1.38        1.31      0.54 o 
  -6   2   0      808.81      812.22      9.20 o 
  -5   2   0        2.36        1.40      0.25 o 
  -4   2   0        0.25        0.92      0.17 o 
  -3   2   0      995.08     1048.20     10.18 o 
  -2   2   0       13.86       21.39      0.40 o 
  -1   2   0     3480.17     3281.89     40.89 o 
   0   2   0      428.32      475.88      3.78 o 
   1   2   0     2072.96     2118.70     17.06 o 
   2   2   0     4232.05     4292.77     65.13 o 
   3   2   0     2626.21     2613.94     43.74 o 
   4   2   0     4212.94     4312.58     51.06 o 
   5   2   0       25.70       27.12      1.22 o 
   6   2   0      894.60      873.29     13.98 o 
   7   2   0      161.87      158.31      4.28 o 
   8   2   0        2.64        4.84      1.05 o 
   9   2   0        0.01       -0.21      0.93 o 
  -8   3   0       10.74       12.99      2.23 o 
  -7   3   0      154.04      153.93      4.08 o 
  -6   3   0       18.39       21.13      1.18 o 
  -5   3   0      147.49      149.37      2.79 o 
  -4   3   0      187.87      173.03      2.61 o 
  -3   3   0       61.67       60.38      1.02 o 
  -2   3   0        3.15        5.52      0.33 o 
  -1   3   0      369.07      361.90      3.81 o 
   0   3   0      130.87      125.80      1.30 o 
   1   3   0     2803.96     2799.17     22.26 o 
   2   3   0      455.04      473.67      4.66 o 
   3   3   0       25.95       31.68      0.67 o 
   4   3   0      747.81      794.76     10.19 o 
   5   3   0      230.13      221.11      4.85 o 
   6   3   0      798.97      819.47     13.40 o 
   7   3   0        1.55        0.76      0.57 o 
   8   3   0      372.53      360.09      7.80 o 
   9   3   0       47.43       48.27      3.25 o 
  -7   4   0       21.46       22.82      1.55 o 
  -6   4   0      108.80      100.85      3.16 o 
  -5   4   0      150.68      147.47      3.70 o 
  -4   4   0       32.27       31.24      0.96 o 
  -3   4   0      570.80      588.55      6.11 o 
  -2   4   0      386.09      370.41      3.49 o 
  -1   4   0      198.36      231.03      2.87 o 
   0   4   0      353.04      393.49      3.43 o 
   1   4   0      164.49      162.94      1.77 o 
   2   4   0      193.47      179.18      2.28 o 
   3   4   0      720.58      721.31      7.47 o 
   4   4   0      131.40      132.74      1.88 o 
   5   4   0       61.09       59.32      2.27 o 
   6   4   0      104.39       90.22      4.20 o 
   7   4   0      108.62      106.91      3.56 o 
   8   4   0      235.34      211.85     11.45 o 
   9   4   0       24.13       25.38      2.59 o 
  -7   5   0        3.99        4.71      0.91 o 
  -6   5   0       12.06       13.42      1.14 o 
  -5   5   0       99.78       95.11      3.03 o 
  -4   5   0      249.79      261.11      5.99 o 
  -3   5   0       76.86       78.13      1.82 o 
  -2   5   0        2.27        2.01      0.35 o 
  -1   5   0      196.94      221.59      2.78 o 
   0   5   0      212.49      200.03      2.21 o 
   1   5   0      148.73      171.09      2.08 o 
   2   5   0      129.06      125.51      1.66 o 
   3   5   0        1.05        0.26      0.22 o 
   4   5   0      100.36       95.45      4.09 o 
   5   5   0      193.14      188.57      4.74 o 
   6   5   0        9.66        6.92      1.05 o 
   7   5   0        0.04        0.45      0.59 o 
   8   5   0       13.08        9.51      1.73 o 
  -6   6   0       12.99       12.79      1.28 o 
  -5   6   0       44.67       41.77      2.11 o 
  -4   6   0       11.38       10.16      1.23 o 
  -3   6   0      179.89      180.98      4.21 o 
  -2   6   0      294.76      285.21      4.56 o 
  -1   6   0      130.57      132.62      2.31 o 
   0   6   0       80.72       89.58      1.34 o 
   1   6   0      319.47      331.25      3.51 o 
   2   6   0      108.04      116.88      1.66 o 
   3   6   0      127.21      138.97      1.93 o 
   4   6   0      119.85      114.87      2.12 o 
   5   6   0        0.03        0.50      0.32 o 
   6   6   0        6.38       11.85      3.08 o 
   7   6   0       16.71       17.88      1.71 o 
   8   6   0        4.45        2.93      1.18 o 
  -6   7   0       81.73       81.12      3.33 o 
  -5   7   0       68.37       72.23      3.70 o 
  -4   7   0       10.40        8.06      1.25 o 
  -3   7   0      110.62      104.64      3.12 o 
  -2   7   0       42.44       41.11      1.82 o 
  -1   7   0      215.88      225.94      4.02 o 
   0   7   0       13.94       11.86      0.64 o 
   1   7   0        0.66        0.08      0.23 o 
   2   7   0       36.91       37.00      1.31 o 
   3   7   0      349.56      349.79      4.15 o 
   4   7   0       30.80       30.22      1.06 o 
   5   7   0       43.64       41.16      1.27 o 
   6   7   0        7.34        7.41      1.22 o 
   7   7   0        2.42        7.24      1.52 o 
   8   7   0        1.35        1.36      1.07 o 
  -5   8   0       13.78       13.22      1.62 o 
  -4   8   0       98.19       94.63      3.89 o 
  -3   8   0      134.75      124.73      3.66 o 
  -2   8   0       27.24       29.37      1.74 o 
  -1   8   0      175.62      166.38      4.20 o 
   0   8   0        6.02        5.35      0.53 o 
   1   8   0       21.45       20.91      0.84 o 
   2   8   0      129.52      127.37      2.20 o 
   3   8   0      153.55      145.41      4.38 o 
   4   8   0       51.03       51.14      1.53 o 
   5   8   0      107.96      110.63      2.16 o 
   6   8   0       37.21       32.68      1.42 o 
   7   8   0       48.12       35.52      2.99 o 
  -4   9   0        3.92        1.18      0.96 o 
  -3   9   0      101.53      109.37      3.62 o 
  -2   9   0      184.63      169.94      6.00 o 
  -1   9   0       63.94       55.93      4.50 o 
   0   9   0        4.27        4.86      0.69 o 
   1   9   0       65.85       62.69      1.82 o 
   2   9   0       97.57      100.01      2.25 o 
   3   9   0      107.91      113.40      2.92 o 
   4   9   0       19.82       18.40      1.35 o 
   5   9   0       10.26        9.51      0.92 o 
   6   9   0       74.98       76.46      2.60 o 
   7   9   0       19.87       23.01      2.61 o 
  -3  10   0       20.43       18.83      1.74 o 
  -2  10   0       26.70       31.93      2.06 o 
  -1  10   0       24.13       30.13      2.00 o 
   0  10   0      177.81      167.93      5.25 o 
   1  10   0       80.50       75.85      2.12 o 
   2  10   0      212.16      213.63      4.03 o 
   3  10   0        2.05        1.76      0.55 o 
   4  10   0        8.42        6.71      0.85 o 
   5  10   0        0.04       -0.35      0.50 o 
   6  10   0        3.68        4.83      0.96 o 
  -1  11   0        4.50        3.74      1.17 o 
   0  11   0       50.08       62.65      3.42 o 
   1  11   0       53.03       60.32      2.59 o 
   2  11   0        3.11        1.46      0.77 o 
   3  11   0       65.59       60.42      2.15 o 
   4  11   0       77.27       79.07      2.54 o 
  -4 -11   1        4.36        4.72      0.86 o 
  -3 -11   1        0.46        0.54      0.79 o 
  -2 -11   1       11.66       14.68      1.34 o 
  -1 -11   1        7.78       10.01      1.25 o 
   0 -11   1       30.07       33.27      2.90 o 
   1 -11   1       14.91       13.47      1.56 o 
  -5 -10   1        7.66        7.96      1.01 o 
  -4 -10   1        1.31        0.87      0.53 o 
  -3 -10   1        5.50        5.48      0.75 o 
  -2 -10   1       17.97       18.82      1.49 o 
  -1 -10   1        0.72        1.58      0.58 o 
   0 -10   1        2.15        0.86      0.47 o 
   1 -10   1        8.25       10.62      2.43 o 
   2 -10   1       24.64       26.45      1.87 o 
   3 -10   1       12.77       12.26      1.84 o 
  -6  -9   1        6.53        8.12      1.06 o 
  -5  -9   1       67.46       65.63      2.02 o 
  -4  -9   1       44.65       44.61      1.66 o 
  -3  -9   1        0.78        1.38      0.49 o 
  -2  -9   1        7.32        7.69      0.75 o 
  -1  -9   1       27.34       23.35      1.06 o 
   0  -9   1       69.90       70.73      1.98 o 
   1  -9   1        0.06        0.63      0.63 o 
   2  -9   1        0.01       -0.30      0.57 o 
   3  -9   1        7.91       12.60      1.41 o 
   4  -9   1       54.68       57.71      3.39 o 
  -7  -8   1       21.30       28.11      3.85 o 
  -6  -8   1        3.36        2.95      0.70 o 
  -5  -8   1        3.49        2.98      0.80 o 
  -4  -8   1       28.63       29.34      1.55 o 
  -3  -8   1       91.77       85.19      2.09 o 
  -2  -8   1      120.93      120.92      2.16 o 
  -1  -8   1        9.19       10.87      0.74 o 
   0  -8   1       98.63       90.16      1.81 o 
   1  -8   1       39.33       32.23      1.73 o 
   2  -8   1      153.58      141.24      5.62 o 
   3  -8   1        0.05       -0.32      0.54 o 
   4  -8   1        5.55        3.67      1.11 o 
   5  -8   1        4.21        6.59      1.39 o 
  -8  -7   1       77.28       82.27      7.39 o 
  -7  -7   1        0.87        0.60      1.03 o 
  -6  -7   1      260.23      243.96      6.14 o 
  -5  -7   1      108.11      113.13      2.49 o 
  -4  -7   1        2.88        3.03      0.49 o 
  -3  -7   1       21.38       22.54      1.09 o 
  -2  -7   1      151.42      138.90      2.13 o 
  -1  -7   1      205.58      196.80      2.69 o 
   0  -7   1       29.70       29.16      0.95 o 
   1  -7   1        5.80        6.03      0.66 o 
   2  -7   1      170.42      151.88      4.50 o 
   3  -7   1       83.79       77.32      2.62 o 
   4  -7   1      177.37      169.41      5.78 o 
   5  -7   1        0.93        0.95      0.77 o 
   6  -7   1        0.47       -0.15      0.65 o 
  -8  -6   1       21.84       24.82      3.00 o 
  -7  -6   1       68.90       66.62      4.59 o 
  -6  -6   1        0.01       -0.43      0.47 o 
  -5  -6   1       26.88       29.88      1.17 o 
  -4  -6   1      793.82      785.53     11.06 o 
  -3  -6   1      258.56      245.95      3.04 o 
  -2  -6   1        5.54        6.13      0.47 o 
  -1  -6   1      156.07      160.77      2.13 o 
   0  -6   1       20.29       14.29      0.64 o 
   1  -6   1      372.91      381.18      4.99 o 
   2  -6   1       21.36       23.51      1.04 o 
   3  -6   1       41.25       41.73      2.29 o 
   4  -6   1      303.57      290.04      8.32 o 
   5  -6   1       49.57       46.29      2.22 o 
   6  -6   1       41.96       41.76      2.02 o 
   7  -6   1        3.35        3.81      1.39 o 
  -8  -5   1       15.82       17.54      2.70 o 
  -7  -5   1       16.55       19.65      2.89 o 
  -6  -5   1        1.40        3.12      0.84 o 
  -5  -5   1      119.24      106.55      3.38 o 
  -4  -5   1        0.03        0.59      0.25 o 
  -3  -5   1      101.53       92.20      1.89 o 
  -2  -5   1     3221.49     3234.67     25.97 o 
  -1  -5   1      641.57      635.95      6.28 o 
   0  -5   1       10.90       17.10      0.60 o 
   1  -5   1      529.10      520.17      6.17 o 
   2  -5   1      138.11      128.99      1.93 o 
   3  -5   1      196.15      197.02      2.90 o 
   4  -5   1      103.76      105.46      3.25 o 
   5  -5   1       10.05       11.13      1.85 o 
   6  -5   1       17.28       17.13      1.17 o 
   7  -5   1       83.22       87.48      6.39 o 
  -8  -4   1       21.50       26.27      2.06 o 
  -7  -4   1        2.13        2.19      0.83 o 
  -6  -4   1       32.70       26.57      3.21 o 
  -5  -4   1       97.14       89.90      2.96 o 
  -4  -4   1      110.74      101.06      1.43 o 
  -3  -4   1      406.77      432.51      4.21 o 
  -2  -4   1      358.86      384.59      3.57 o 
  -1  -4   1      601.74      560.79      5.09 o 
   0  -4   1     2027.42     2114.30     18.30 o 
   1  -4   1     1030.73     1049.67     14.55 o 
   2  -4   1      209.58      238.49      2.79 o 
   3  -4   1      712.52      730.57      8.16 o 
   4  -4   1       98.60       87.89      1.56 o 
   5  -4   1      136.59      127.96      3.25 o 
   6  -4   1        7.34        6.41      0.74 o 
   7  -4   1      112.97      113.55      3.18 o 
   8  -4   1        0.08        0.31      0.59 o 
  -9  -3   1        0.00       -0.34      1.03 o 
  -8  -3   1      254.64      255.42      7.61 o 
  -7  -3   1       82.21       81.23      3.10 o 
  -6  -3   1       24.49       26.00      3.27 o 
  -5  -3   1        0.40        0.81      0.49 o 
  -4  -3   1       56.76       63.42      1.57 o 
  -3  -3   1      592.16      611.99      5.38 o 
  -2  -3   1      236.57      228.46      2.28 o 
  -1  -3   1      680.61      720.38      6.18 o 
   0  -3   1      440.23      517.69      4.57 o 
   1  -3   1     1939.74     2041.64     21.46 o 
   2  -3   1     1520.57     1575.52     13.11 o 
   3  -3   1      104.81       99.44      1.95 o 
   4  -3   1      344.97      340.55      4.04 o 
   5  -3   1      553.89      544.94      6.59 o 
   6  -3   1      220.03      214.38      3.52 o 
   7  -3   1        9.10        9.88      0.92 o 
   8  -3   1        0.29        0.62      0.54 o 
  -9  -2   1       35.16       39.24      8.32 o 
  -8  -2   1        0.17        0.74      0.70 o 
  -7  -2   1       49.66       47.40      2.33 o 
  -6  -2   1      116.28      113.58      3.43 o 
  -5  -2   1      182.45      165.70      4.03 o 
  -4  -2   1      121.44      132.81      3.36 o 
  -3  -2   1      200.69      228.01      3.20 o 
  -2  -2   1       21.15       30.58      0.63 o 
  -1  -2   1     1237.59     1236.94      9.54 o 
   0  -2   1     6208.58     5364.18     50.34 o 
   1  -2   1        1.33        0.47      0.09 o 
   2  -2   1       10.19       16.92      0.48 o 
   3  -2   1       89.04       80.83      1.23 o 
   4  -2   1      420.49      426.69      4.90 o 
   5  -2   1       14.67       14.86      0.48 o 
   6  -2   1      273.86      269.67      3.91 o 
   7  -2   1      143.97      140.18      3.38 o 
   8  -2   1       44.05       46.91      1.75 o 
  -9  -1   1       45.11       42.93      3.10 o 
  -8  -1   1       74.32       78.66      3.11 o 
  -7  -1   1       23.66       21.61      1.62 o 
  -6  -1   1       63.87       59.32      2.35 o 
  -5  -1   1      176.46      167.02      3.83 o 
  -4  -1   1      734.64      761.28      8.09 o 
  -3  -1   1        0.15        0.26      0.22 o 
  -2  -1   1     2799.60     2949.21     44.56 o 
  -1  -1   1      928.18      961.98      8.25 o 
   0  -1   1       41.80       40.00      0.58 o 
   1  -1   1      171.89      183.91      1.94 o 
   2  -1   1     2835.39     2780.26     48.86 o 
   3  -1   1      370.12      397.91      5.84 o 
   4  -1   1        4.98        4.62      0.34 o 
   5  -1   1      109.28      107.67      1.89 o 
   6  -1   1      179.71      168.75      2.81 o 
   7  -1   1        2.10        2.93      0.60 o 
   8  -1   1      110.93      108.65      2.85 o 
   9  -1   1       64.45       61.28      5.08 o 
  -8   0   1       20.26       22.89      2.28 o 
  -7   0   1      216.06      208.75      5.04 o 
  -6   0   1      350.20      339.05      7.72 o 
  -5   0   1        0.75        0.88      0.32 o 
  -4   0   1       10.86        7.44      0.46 o 
  -3   0   1       15.56       14.79      0.52 o 
  -2   0   1      788.86      789.65      8.07 o 
  -1   0   1       13.13       13.66      0.30 o 
   0   0   1     2363.92     1963.05     29.49 o 
   1   0   1     1182.18     1178.43     14.03 o 
   2   0   1      272.01      321.80      4.19 o 
   3   0   1      423.10      412.18      5.19 o 
   4   0   1      621.16      665.88      8.29 o 
   5   0   1       25.48       26.44      0.90 o 
   6   0   1      122.08      123.12      1.86 o 
   7   0   1        0.01        0.34      0.41 o 
   8   0   1       29.91       28.06      1.45 o 
   9   0   1        2.20        2.98      0.96 o 
  -8   1   1        0.90        1.92      0.95 o 
  -7   1   1       13.18       18.00      1.54 o 
  -6   1   1       19.13       17.15      1.02 o 
  -5   1   1      653.71      631.96      8.23 o 
  -4   1   1      622.24      630.69      8.00 o 
  -3   1   1       21.03       16.19      0.67 o 
  -2   1   1      178.40      159.52      1.84 o 
  -1   1   1      556.78      552.52      6.00 o 
   0   1   1     6450.86     4895.17     35.43 o 
   1   1   1      270.09      266.16      1.95 o 
   2   1   1     4400.21     4296.14     65.80 o 
   3   1   1        2.00        1.04      0.44 o 
   4   1   1      258.37      285.80      4.04 o 
   5   1   1        8.70       10.19      0.56 o 
   6   1   1       25.52       27.89      1.19 o 
   7   1   1        8.86        8.92      1.01 o 
   8   1   1       40.79       40.07      2.24 o 
   9   1   1       24.39       26.88      2.27 o 
  -8   2   1       48.41       49.51      2.45 o 
  -7   2   1       16.76       18.45      2.54 o 
  -6   2   1       39.91       42.86      2.23 o 
  -5   2   1       84.59       78.93      1.66 o 
  -4   2   1      281.27      265.75      3.75 o 
  -3   2   1      694.77      653.38      7.22 o 
  -2   2   1      537.22      592.36      5.44 o 
  -1   2   1     1267.22     1218.31     16.50 o 
   0   2   1     1901.37     1867.25     19.21 o 
   1   2   1       35.00       36.77      0.54 o 
   2   2   1     1420.72     1526.84     13.39 o 
   3   2   1      533.31      604.90      7.82 o 
   4   2   1     1653.83     1815.13     22.20 o 
   5   2   1        2.96        3.04      0.43 o 
   6   2   1      210.84      213.72      4.72 o 
   7   2   1       23.74       20.75      2.68 o 
   8   2   1        2.32        2.08      0.76 o 
   9   2   1       66.40       74.15      3.66 o 
  -8   3   1        0.00        0.08      0.65 o 
  -7   3   1       40.25       37.84      1.96 o 
  -6   3   1      390.83      402.30      8.38 o 
  -5   3   1       74.93       69.86      2.32 o 
  -4   3   1       76.34       78.43      1.90 o 
  -3   3   1       21.69       41.45      0.77 o 
  -2   3   1      195.04      186.19      1.99 o 
  -1   3   1      561.60      569.93      5.17 o 
   0   3   1      399.15      412.82      3.49 o 
   1   3   1     1967.60     1879.17     14.35 o 
   2   3   1      522.97      499.66      5.15 o 
   3   3   1     1104.74     1193.34     10.41 o 
   4   3   1      262.89      254.46      6.82 o 
   5   3   1        4.64        7.91      2.44 o 
   6   3   1      716.97      646.79     13.05 o 
   7   3   1        4.12        1.64      0.64 o 
   8   3   1      119.45      107.56      4.55 o 
   9   3   1       41.78       44.21      2.99 o 
  -7   4   1       27.62       26.59      2.85 o 
  -6   4   1       36.60       37.94      1.93 o 
  -5   4   1      204.18      200.78      4.87 o 
  -4   4   1      271.30      255.44      5.68 o 
  -3   4   1      850.15      856.61      9.51 o 
  -2   4   1       76.12       82.35      1.24 o 
  -1   4   1        3.08        0.33      0.07 o 
   0   4   1      419.41      403.16      3.28 o 
   1   4   1      131.82      132.24      1.63 o 
   2   4   1       17.15       25.75      0.76 o 
   3   4   1     1585.04     1583.16     15.09 o 
   4   4   1       63.60       56.83      0.96 o 
   5   4   1       48.82       58.47      3.85 o 
   6   4   1       33.34       44.30      2.24 o 
   7   4   1        0.26        0.36      0.54 o 
   8   4   1      333.92      312.92      7.09 o 
   9   4   1        4.57        8.98      1.65 o 
  -7   5   1        0.20        0.62      0.65 o 
  -6   5   1      158.36      158.85      4.51 o 
  -5   5   1        1.52        2.67      1.31 o 
  -4   5   1       57.91       48.71      2.11 o 
  -3   5   1      784.67      779.08     11.98 o 
  -2   5   1      423.22      420.05      4.71 o 
  -1   5   1      361.14      328.41      3.03 o 
   0   5   1      493.19      533.06      4.30 o 
   1   5   1       20.04       32.81      0.75 o 
   2   5   1       47.98       40.62      0.95 o 
   3   5   1      327.00      322.68      3.73 o 
   4   5   1        0.41        1.18      0.35 o 
   5   5   1      296.38      302.86      6.22 o 
   6   5   1        5.97       11.69      1.24 o 
   7   5   1       23.99       17.78      1.60 o 
   8   5   1        0.95        0.96      0.88 o 
   9   5   1       76.90       87.88      4.44 o 
  -6   6   1        1.89        1.36      0.77 o 
  -5   6   1        0.02        0.06      0.51 o 
  -4   6   1      161.21      156.42      4.59 o 
  -3   6   1        3.48        2.94      0.73 o 
  -2   6   1      102.67       97.17      3.08 o 
  -1   6   1      506.84      494.98      4.88 o 
   0   6   1       87.89       75.63      1.09 o 
   1   6   1      121.56      117.27      1.59 o 
   2   6   1      218.90      204.11      2.55 o 
   3   6   1      246.07      228.91      3.03 o 
   4   6   1        1.46        2.18      0.44 o 
   5   6   1       66.23       74.08      1.93 o 
   6   6   1        0.03        0.22      0.56 o 
   7   6   1      118.41      114.43      3.84 o 
   8   6   1        0.78        0.77      0.87 o 
  -6   7   1       32.19       30.99      2.17 o 
  -5   7   1        2.47        3.26      0.91 o 
  -4   7   1       14.72       13.09      1.48 o 
  -3   7   1       70.04       65.37      2.39 o 
  -2   7   1      255.36      226.50      4.95 o 
  -1   7   1        1.67        1.53      0.58 o 
   0   7   1       35.24       30.57      0.84 o 
   1   7   1      233.64      238.52      3.03 o 
   2   7   1       67.94       66.91      1.32 o 
   3   7   1      203.15      202.69      3.07 o 
   4   7   1       76.07       76.75      2.51 o 
   5   7   1       16.82       17.43      0.96 o 
   6   7   1        1.49        1.11      0.81 o 
   7   7   1        7.75        6.22      1.18 o 
   8   7   1        1.02        1.99      1.14 o 
  -5   8   1       12.31       10.70      1.45 o 
  -4   8   1       18.32       16.18      2.00 o 
  -3   8   1      136.91      139.45      4.00 o 
  -2   8   1        5.94        5.51      0.92 o 
  -1   8   1        7.40        6.99      0.95 o 
   0   8   1      267.45      240.08      3.73 o 
   1   8   1       10.89        9.86      0.63 o 
   2   8   1       74.31       72.00      1.58 o 
   3   8   1        5.47        5.61      0.57 o 
   4   8   1       12.54       12.44      0.77 o 
   5   8   1       65.94       63.61      1.58 o 
   6   8   1       85.79       86.78      2.25 o 
   7   8   1        0.54        0.46      0.98 o 
   8   8   1        3.19        2.68      1.29 o 
  -4   9   1        8.86        7.70      1.48 o 
  -3   9   1        5.43        5.79      1.08 o 
  -2   9   1       62.87       58.71      3.96 o 
  -1   9   1       44.17       43.29      2.14 o 
   0   9   1        4.45        3.14      0.80 o 
   1   9   1        8.41        8.22      0.68 o 
   2   9   1       90.55       87.99      2.08 o 
   3   9   1        0.20        0.48      0.42 o 
   4   9   1       52.51       52.17      2.23 o 
   5   9   1       11.16       11.47      0.88 o 
   6   9   1        7.85        9.70      0.96 o 
   7   9   1       47.90       47.96      3.43 o 
  -3  10   1        6.14        6.53      1.21 o 
  -2  10   1        0.05       -0.07      0.65 o 
  -1  10   1        1.31        1.18      0.70 o 
   0  10   1       73.62       72.66      2.67 o 
   1  10   1       43.79       45.38      2.25 o 
   2  10   1       12.96       12.16      1.44 o 
   3  10   1       29.60       30.14      1.37 o 
   4  10   1       25.71       26.37      1.54 o 
   5  10   1        0.04       -0.10      0.46 o 
   6  10   1       29.59       31.84      1.82 o 
  -1  11   1        1.32       -0.13      0.79 o 
   0  11   1        0.13        0.07      0.71 o 
   1  11   1        5.73        6.24      1.05 o 
   2  11   1       54.68       51.07      1.91 o 
   3  11   1        0.13       -0.06      0.51 o 
   4  11   1       20.16       21.03      1.45 o 
   5  11   1        6.83        7.95      1.07 o 
  -3 -11   2       21.60       21.15      1.63 o 
  -2 -11   2        3.28        2.66      0.80 o 
  -1 -11   2       77.01       78.90      2.84 o 
   0 -11   2        0.49        1.35      0.81 o 
   1 -11   2        6.45        3.96      2.77 o 
  -5 -10   2       32.42       32.25      1.70 o 
  -4 -10   2        2.94        2.30      0.69 o 
  -3 -10   2       15.41       18.00      1.36 o 
  -2 -10   2      138.01      144.43      3.80 o 
  -1 -10   2      126.74      136.27      2.97 o 
   0 -10   2       72.40       75.56      3.14 o 
   1 -10   2        0.01        0.02      0.59 o 
   2 -10   2       13.71       15.89      2.39 o 
   3 -10   2        1.98        0.73      1.11 o 
  -6  -9   2       65.21       63.94      2.87 o 
  -5  -9   2        8.12        6.08      1.16 o 
  -4  -9   2       48.56       54.05      1.81 o 
  -3  -9   2       12.84       13.01      0.95 o 
  -2  -9   2       48.07       47.18      1.78 o 
  -1  -9   2        6.09        6.94      0.99 o 
   0  -9   2        0.04       -0.06      0.36 o 
   1  -9   2       18.33       22.47      1.65 o 
   2  -9   2      186.63      179.97      4.68 o 
   3  -9   2       13.70       14.57      1.44 o 
   4  -9   2        1.50        0.02      0.92 o 
  -7  -8   2       11.50       16.84      2.39 o 
  -6  -8   2       29.21       28.72      1.54 o 
  -5  -8   2       12.37       13.23      0.92 o 
  -4  -8   2      131.94      131.69      2.79 o 
  -3  -8   2        0.48        0.16      0.40 o 
  -2  -8   2      101.03       96.27      1.92 o 
  -1  -8   2       23.29       22.64      1.00 o 
   0  -8   2        1.04        2.41      0.44 o 
   1  -8   2       62.80       65.51      2.42 o 
   2  -8   2       38.73       37.99      1.92 o 
   3  -8   2      117.32      123.17      4.09 o 
   4  -8   2      128.56      121.69      5.39 o 
   5  -8   2        1.77        1.23      0.91 o 
  -7  -7   2       29.22       26.10      2.72 o 
  -6  -7   2        8.18        6.88      1.55 o 
  -5  -7   2        6.43        6.48      0.66 o 
  -4  -7   2       75.11       72.65      2.58 o 
  -3  -7   2      206.74      194.85      3.90 o 
  -2  -7   2      363.87      358.02      4.31 o 
  -1  -7   2       10.27        9.71      0.68 o 
   0  -7   2      149.72      141.43      2.32 o 
   1  -7   2       38.91       37.46      1.44 o 
   2  -7   2        5.78        3.18      0.59 o 
   3  -7   2        0.35        0.69      0.47 o 
   4  -7   2       22.23       19.15      1.81 o 
   5  -7   2       50.68       56.93      2.81 o 
   6  -7   2       42.64       44.51      5.39 o 
  -8  -6   2       12.87       15.36      2.37 o 
  -7  -6   2       17.94       17.78      2.32 o 
  -6  -6   2       94.44       97.90      3.62 o 
  -5  -6   2       62.10       58.61      1.79 o 
  -4  -6   2       70.65       72.57      1.70 o 
  -3  -6   2      195.56      187.00      2.90 o 
  -2  -6   2      154.32      142.52      2.08 o 
  -1  -6   2      251.27      233.21      3.04 o 
   0  -6   2      253.49      264.97      3.43 o 
   1  -6   2       11.19        9.72      0.64 o 
   2  -6   2      153.51      150.78      2.53 o 
   3  -6   2       22.79       22.36      1.30 o 
   4  -6   2        3.69        4.75      0.88 o 
   5  -6   2        0.45        0.85      0.54 o 
   6  -6   2       12.01       12.00      1.23 o 
   7  -6   2       26.93       33.27      2.62 o 
  -8  -5   2       43.40       46.91      3.46 o 
  -7  -5   2        8.63        8.19      1.30 o 
  -6  -5   2        1.95        3.60      0.92 o 
  -5  -5   2       39.14       43.93      1.73 o 
  -4  -5   2      128.78      130.72      2.27 o 
  -3  -5   2       18.12       16.67      0.69 o 
  -2  -5   2       69.69       71.59      1.32 o 
  -1  -5   2      225.60      227.04      2.62 o 
   0  -5   2       71.31       66.16      1.21 o 
   1  -5   2      263.78      254.40      3.53 o 
   2  -5   2       99.09      116.72      1.87 o 
   3  -5   2      153.23      145.82      2.64 o 
   4  -5   2      335.66      334.24      6.65 o 
   5  -5   2        0.88        0.65      0.51 o 
   6  -5   2        3.83        4.17      1.00 o 
   7  -5   2        1.73        1.18      0.62 o 
  -8  -4   2       33.36       31.98      7.39 o 
  -7  -4   2       84.84       87.19      3.82 o 
  -6  -4   2       38.37       38.29      3.97 o 
  -5  -4   2        6.32        4.17      0.88 o 
  -4  -4   2       29.67       28.41      1.07 o 
  -3  -4   2      173.09      173.28      2.23 o 
  -2  -4   2     1039.31     1061.71      9.17 o 
  -1  -4   2       19.78       18.34      0.58 o 
   0  -4   2      418.06      445.74      4.48 o 
   2  -4   2       23.28       22.42      0.67 o 
   3  -4   2        6.52        7.11      0.45 o 
   4  -4   2       16.08       14.91      0.62 o 
   5  -4   2       82.08       78.85      2.28 o 
   6  -4   2       71.73       75.67      2.21 o 
   7  -4   2       63.26       67.02      2.07 o 
   8  -4   2       36.90       38.20      2.62 o 
  -8  -3   2       38.25       40.26      2.50 o 
  -7  -3   2       13.30       15.04      1.56 o 
  -6  -3   2      257.11      252.56      5.91 o 
  -5  -3   2      138.87      127.56      3.67 o 
  -4  -3   2       12.04        9.47      0.63 o 
  -3  -3   2      122.25      108.76      1.56 o 
  -2  -3   2     1078.34     1029.74      8.77 o 
  -1  -3   2      423.73      417.27      3.91 o 
   0  -3   2      166.23      188.16      2.14 o 
   1  -3   2     1522.67     1679.27     17.34 o 
   2  -3   2      612.79      678.59      7.50 o 
   3  -3   2        8.40        9.62      0.48 o 
   4  -3   2       42.42       49.75      1.15 o 
   5  -3   2        3.45        2.86      0.47 o 
   6  -3   2        2.79        3.69      0.60 o 
   8  -3   2        2.22        2.00      0.92 o 
  -8  -2   2      155.40      168.04      4.96 o 
  -7  -2   2      111.69      112.72      3.75 o 
  -6  -2   2       16.80       15.95      2.74 o 
  -5  -2   2        0.70       -0.10      0.43 o 
  -4  -2   2      482.29      465.04      5.75 o 
  -3  -2   2      175.59      174.58      1.91 o 
  -2  -2   2      308.02      333.34      3.43 o 
  -1  -2   2      475.26      467.64      4.18 o 
   0  -2   2       55.40       72.48      1.00 o 
   1  -2   2     8285.76     7077.77    137.26 o 
   2  -2   2        7.90       11.25      0.39 o 
   3  -2   2        3.44        4.86      0.31 o 
   4  -2   2       92.84       84.16      1.40 o 
   5  -2   2       64.35       55.60      1.68 o 
   6  -2   2        1.82        1.89      0.50 o 
   7  -2   2      179.32      175.70      4.85 o 
   8  -2   2        9.29        5.54      2.16 o 
  -8  -1   2       34.81       37.47      2.93 o 
  -7  -1   2      158.91      159.75      5.69 o 
  -6  -1   2       14.84       14.73      2.02 o 
  -5  -1   2     1002.83      960.97     15.01 o 
  -4  -1   2        0.92        0.84      0.71 o 
  -3  -1   2      348.27      357.39      5.91 o 
  -2  -1   2      876.88      842.79      7.34 o 
  -1  -1   2      410.37      389.48      3.28 o 
   0  -1   2      104.90      126.51      1.53 o 
   1  -1   2     9297.38     7727.58     99.24 o 
   2  -1   2       97.03      123.20      1.66 o 
   3  -1   2       96.14       97.86      2.07 o 
   4  -1   2      274.37      299.95      5.97 o 
   5  -1   2       85.26       92.30      2.82 o 
   6  -1   2      222.06      215.38      4.44 o 
   7  -1   2        0.49        0.56      0.23 o 
   8  -1   2        4.25        5.32      0.53 o 
   9  -1   2        9.50       12.78      3.39 o 
  -8   0   2       10.89       13.67      2.05 o 
  -7   0   2        8.98        7.92      1.10 o 
  -6   0   2        7.79        8.36      1.20 o 
  -5   0   2     1246.50     1218.84     17.84 o 
  -4   0   2      265.00      279.29      4.27 o 
  -3   0   2      116.87      112.64      2.10 o 
  -2   0   2       45.36       55.55      0.90 o 
  -1   0   2      491.50      455.95      4.20 o 
   0   0   2     4663.82     3867.97     50.08 o 
   1   0   2      444.71      467.82      5.16 o 
   2   0   2       80.94      102.86      1.30 o 
   3   0   2        0.70        0.52      0.19 o 
   4   0   2      419.32      434.18      5.11 o 
   5   0   2        3.82        4.17      0.59 o 
   6   0   2        3.41        3.40      0.37 o 
   7   0   2       79.21       77.00      2.27 o 
   8   0   2      154.02      148.98      3.24 o 
   9   0   2       12.56       11.19      1.26 o 
  -8   1   2       12.84       12.77      2.39 o 
  -7   1   2        8.95        9.24      2.31 o 
  -6   1   2      209.19      212.02      4.44 o 
  -5   1   2       99.86      103.14      2.60 o 
  -4   1   2       80.68       76.75      1.69 o 
  -3   1   2      109.91       86.09      1.50 o 
  -2   1   2     1340.61     1487.67     15.78 o 
  -1   1   2      218.99      237.64      1.90 o 
   0   1   2      373.93      375.27      3.21 o 
   1   1   2      852.34      842.92      5.87 o 
   2   1   2     2664.26     2642.05     37.45 o 
   3   1   2      692.86      718.53      9.35 o 
   4   1   2      289.42      318.51      5.20 o 
   5   1   2        1.98        0.49      0.18 o 
   6   1   2        2.16        2.69      0.41 o 
   7   1   2       24.36       23.79      1.36 o 
   8   1   2       11.04       14.36      1.17 o 
   9   1   2       51.93       56.56      2.10 o 
  -8   2   2        1.97        1.69      0.87 o 
  -7   2   2       10.37       12.74      1.36 o 
  -6   2   2      130.23      127.66      3.87 o 
  -5   2   2       39.77       36.54      1.39 o 
  -4   2   2      230.44      233.05      3.53 o 
  -3   2   2      308.67      335.10      4.10 o 
  -2   2   2      773.21      784.60      7.73 o 
  -1   2   2      364.89      357.40      3.10 o 
   0   2   2       76.06       82.76      0.80 o 
   1   2   2      172.65      177.15      1.55 o 
   2   2   2      353.37      329.05      2.64 o 
   3   2   2     1299.65     1272.98     13.60 o 
   4   2   2       61.97       61.37      1.32 o 
   5   2   2       19.46       23.36      0.88 o 
   6   2   2        9.85        9.83      1.15 o 
   7   2   2        0.51        1.04      0.45 o 
   8   2   2        3.27        3.07      0.79 o 
   9   2   2        5.87        6.55      1.21 o 
  -7   3   2       10.06       11.33      1.36 o 
  -6   3   2       40.55       37.94      2.77 o 
  -5   3   2      211.94      208.22      5.10 o 
  -4   3   2      190.28      169.48      2.72 o 
  -3   3   2      236.58      255.59      2.66 o 
  -2   3   2       99.84      114.27      1.72 o 
  -1   3   2      297.53      349.21      2.88 o 
   0   3   2       31.53       26.08      0.46 o 
   1   3   2       16.01       12.99      0.36 o 
   2   3   2       21.29       26.52      0.61 o 
   3   3   2        0.19       -0.04      0.12 o 
   4   3   2      129.66      135.99      2.71 o 
   5   3   2      240.03      240.90      4.13 o 
   6   3   2        2.20        1.49      0.53 o 
   7   3   2       35.98       37.80      1.89 o 
   8   3   2       24.52       33.38      1.95 o 
   9   3   2        2.61        4.02      2.08 o 
  -7   4   2       75.53       73.17      3.05 o 
  -6   4   2       60.39       57.52      2.54 o 
  -5   4   2       14.69       13.49      1.22 o 
  -4   4   2      109.42      107.49      5.08 o 
  -3   4   2      238.98      239.85      6.93 o 
  -2   4   2       77.81       73.33      1.67 o 
  -1   4   2      105.99      107.75      1.23 o 
   0   4   2      403.68      432.89      3.68 o 
   1   4   2       45.75       61.55      0.90 o 
   2   4   2      273.77      257.38      3.12 o 
   3   4   2       48.82       48.99      1.14 o 
   4   4   2       21.44       18.89      0.93 o 
   5   4   2       17.66       17.65      1.23 o 
   6   4   2       44.44       42.86      1.98 o 
   7   4   2        0.65        0.71      0.53 o 
   8   4   2       34.20       32.00      2.01 o 
   9   4   2       31.64       31.47      2.56 o 
  -7   5   2       22.58       20.91      1.85 o 
  -6   5   2        4.80        5.99      1.07 o 
  -5   5   2      106.79      100.86      9.24 o 
  -4   5   2       49.69       47.79      2.31 o 
  -3   5   2        0.13        0.44      0.54 o 
  -2   5   2      124.50      124.49      3.02 o 
  -1   5   2      227.08      232.63      2.65 o 
   0   5   2       31.88       33.43      0.57 o 
   1   5   2      148.18      156.58      2.08 o 
   2   5   2       13.81       16.44      0.70 o 
   3   5   2        0.10       -0.09      0.18 o 
   4   5   2      131.86      133.15      2.32 o 
   5   5   2        3.09        1.37      0.95 o 
   6   5   2       13.40       12.04      1.24 o 
   7   5   2        3.23        1.26      0.63 o 
   8   5   2       14.75       13.30      1.46 o 
   9   5   2        0.11        1.25      1.00 o 
  -6   6   2       46.55       43.28      2.48 o 
  -5   6   2        0.04       -0.36      0.53 o 
  -4   6   2      102.08      106.99      3.74 o 
  -3   6   2      165.71      157.00      3.84 o 
  -2   6   2       31.12       31.45      1.57 o 
  -1   6   2       14.33       12.56      0.48 o 
   0   6   2      118.48      126.08      1.40 o 
   1   6   2        2.04        5.54      0.38 o 
   2   6   2       59.59       67.23      1.36 o 
   3   6   2       13.47       11.04      0.61 o 
   4   6   2       98.18       87.65      2.96 o 
   5   6   2        6.46        6.10      0.59 o 
   6   6   2       29.29       31.23      1.86 o 
   7   6   2        0.01       -0.19      0.59 o 
   8   6   2       30.56       25.72      2.85 o 
   9   6   2       19.35       24.54      2.59 o 
  -5   7   2        3.05        2.75      0.91 o 
  -4   7   2        0.07       -0.13      0.63 o 
  -3   7   2        8.01        8.33      1.60 o 
  -2   7   2      301.45      288.39      5.91 o 
  -1   7   2      159.12      144.07      3.68 o 
   0   7   2        1.62        1.43      0.33 o 
   1   7   2        3.16        5.87      0.42 o 
   2   7   2       22.88       23.15      0.80 o 
   3   7   2      162.22      161.39      3.28 o 
   4   7   2      460.33      448.77      6.18 o 
   5   7   2       33.78       30.59      1.50 o 
   6   7   2       12.85       11.23      1.34 o 
   7   7   2       29.09       29.34      2.04 o 
   8   7   2        0.48        0.13      0.85 o 
  -5   8   2        2.32        2.30      1.31 o 
  -4   8   2        1.76        1.51      0.88 o 
  -3   8   2       41.90       40.11      2.07 o 
  -2   8   2       55.79       50.16      2.22 o 
  -1   8   2       16.83       21.49      1.51 o 
   0   8   2      123.42      119.20      2.04 o 
   1   8   2      123.49      112.79      2.32 o 
   2   8   2        0.93        0.51      0.30 o 
   3   8   2      286.46      279.86      4.37 o 
   4   8   2       44.77       44.74      1.41 o 
   5   8   2       17.31       16.02      1.03 o 
   6   8   2       38.55       38.69      3.38 o 
   7   8   2       60.39       69.73      3.79 o 
   8   8   2        1.15       -0.08      0.98 o 
  -4   9   2        9.65        5.98      1.77 o 
  -3   9   2      179.82      182.99      4.98 o 
  -2   9   2       46.79       46.86      2.36 o 
  -1   9   2        8.40        9.41      1.35 o 
   0   9   2        3.36        2.16      0.52 o 
   1   9   2       25.22       25.97      1.19 o 
   2   9   2      135.85      127.83      2.89 o 
   3   9   2       34.34       37.49      1.44 o 
   4   9   2       11.05       13.11      0.88 o 
   5   9   2       99.12       93.59      2.08 o 
   6   9   2       54.62       56.97      2.04 o 
   7   9   2       10.89       10.38      2.16 o 
  -3  10   2       47.19       51.54      2.85 o 
  -2  10   2       12.06       11.98      1.44 o 
  -1  10   2       35.10       35.15      2.13 o 
   0  10   2       10.59       10.06      1.19 o 
   1  10   2       25.47       28.55      1.32 o 
   2  10   2        2.83        3.08      0.65 o 
   3  10   2        9.46        7.95      0.92 o 
   4  10   2       75.59       73.91      2.30 o 
   5  10   2        4.28        5.09      0.70 o 
   6  10   2       71.22       82.49      3.42 o 
  -1  11   2        3.30        3.32      1.04 o 
   0  11   2       40.32       46.77      3.18 o 
   1  11   2       11.58        9.70      1.28 o 
   2  11   2        3.37        3.77      0.96 o 
   3  11   2        5.26        4.42      0.84 o 
   4  11   2        0.01       -0.44      0.53 o 
   5  11   2        0.29       -0.40      0.62 o 
  -2 -11   3        0.72        0.98      0.79 o 
  -1 -11   3        1.96        2.46      0.92 o 
   0 -11   3       23.05       24.47      2.81 o 
  -4 -10   3        8.49        6.98      1.13 o 
  -3 -10   3        8.28        7.23      1.13 o 
  -2 -10   3       91.74       96.64      2.68 o 
  -1 -10   3       48.82       49.63      1.74 o 
   0 -10   3       11.46       10.78      1.96 o 
   1 -10   3       36.13       37.35      3.07 o 
   2 -10   3       30.95       28.06      2.65 o 
   3 -10   3       53.19       56.99      4.77 o 
  -6  -9   3        3.37        4.71      1.04 o 
  -5  -9   3      114.13      110.22      2.93 o 
  -4  -9   3        7.49        7.30      0.81 o 
  -3  -9   3        0.46        1.29      0.59 o 
  -2  -9   3       20.64       21.64      1.31 o 
  -1  -9   3       37.39       39.23      1.40 o 
   0  -9   3      142.25      148.05      3.80 o 
   1  -9   3        4.56        3.50      0.82 o 
   2  -9   3       17.86       18.96      2.15 o 
   3  -9   3       64.10       66.76      3.63 o 
   4  -9   3       21.20       25.88      2.36 o 
  -6  -8   3        1.41        0.63      1.01 o 
  -5  -8   3        5.37        4.95      0.80 o 
  -4  -8   3       39.41       42.02      1.58 o 
  -3  -8   3      239.60      240.48      4.56 o 
  -2  -8   3        1.71        1.36      0.50 o 
  -1  -8   3        0.03       -0.11      0.32 o 
   0  -8   3        9.38        7.85      0.63 o 
   1  -8   3        0.30        0.11      0.40 o 
   2  -8   3      203.34      196.72      4.70 o 
   3  -8   3        7.35        7.74      1.44 o 
   4  -8   3       31.28       31.30      6.39 o 
   5  -8   3       82.47       86.26      3.77 o 
  -7  -7   3       24.11       24.43      2.72 o 
  -6  -7   3      112.82      108.79      4.95 o 
  -5  -7   3       22.76       21.66      1.47 o 
  -4  -7   3        3.67        5.29      0.64 o 
  -3  -7   3       17.61       16.57      0.90 o 
  -2  -7   3       50.96       45.90      1.56 o 
  -1  -7   3      514.18      527.20      6.62 o 
   0  -7   3        4.14        3.14      0.45 o 
   1  -7   3        0.48        0.45      0.37 o 
   2  -7   3        0.34        0.17      0.35 o 
   3  -7   3       17.65       20.01      1.86 o 
   4  -7   3      139.68      138.07      4.62 o 
   5  -7   3       51.68       50.94      5.47 o 
   6  -7   3       21.15       24.42      1.88 o 
  -7  -6   3       50.75       53.78      3.76 o 
  -6  -6   3        0.06        0.24      0.68 o 
  -5  -6   3       60.41       64.51      1.82 o 
  -4  -6   3      308.98      302.90      4.20 o 
  -3  -6   3       12.73       19.69      0.91 o 
  -2  -6   3        0.45        0.34      0.24 o 
  -1  -6   3      231.56      227.57      3.27 o 
   0  -6   3      120.70      126.44      3.83 o 
   1  -6   3       76.19       83.13      2.12 o 
   2  -6   3       14.80        8.75      0.63 o 
   3  -6   3       56.64       55.54      1.67 o 
   4  -6   3       11.66       10.16      1.22 o 
   5  -6   3        0.40        0.53      0.53 o 
   6  -6   3       81.94       76.79      2.92 o 
   7  -6   3        1.30        1.10      0.65 o 
  -8  -5   3        1.65        1.36      1.77 o 
  -7  -5   3      213.50      213.89      7.40 o 
  -6  -5   3       71.14       69.58      4.20 o 
  -5  -5   3        5.96        4.97      0.59 o 
  -4  -5   3       18.82       18.04      0.87 o 
  -3  -5   3      393.67      373.13      4.61 o 
  -2  -5   3     1012.55      995.24      8.89 o 
  -1  -5   3      198.89      214.43      2.81 o 
   0  -5   3       49.01       48.73      1.09 o 
   1  -5   3       68.95       80.49      1.89 o 
   2  -5   3      360.65      362.55      4.74 o 
   3  -5   3        4.13        4.34      0.53 o 
   4  -5   3      148.23      143.41      2.77 o 
   5  -5   3       40.63       36.96      1.77 o 
   6  -5   3       16.48       15.46      1.54 o 
   7  -5   3       55.63       57.99      3.16 o 
  -8  -4   3       31.29       38.40      7.08 o 
  -7  -4   3       10.19       10.97      1.53 o 
  -6  -4   3       83.41       81.99      3.23 o 
  -5  -4   3       69.80       64.73      2.70 o 
  -4  -4   3      137.61      130.98      2.21 o 
  -3  -4   3        2.34        2.96      0.40 o 
  -2  -4   3      299.82      309.89      3.37 o 
  -1  -4   3      928.71      886.43      8.42 o 
   0  -4   3      954.73      945.64      8.76 o 
   1  -4   3      171.05      185.50      2.26 o 
   2  -4   3      580.79      601.08      6.99 o 
   3  -4   3        7.59       11.33      0.67 o 
   4  -4   3        0.99        0.60      0.28 o 
   5  -4   3        0.52        0.77      0.31 o 
   6  -4   3      111.01      110.23      2.76 o 
   7  -4   3       89.75       87.91      4.08 o 
   8  -4   3       12.87       13.55      1.54 o 
  -8  -3   3      112.01      104.86      5.13 o 
  -7  -3   3       29.66       26.45      2.03 o 
  -6  -3   3        4.83        9.34      1.48 o 
  -5  -3   3      161.43      154.27      4.22 o 
  -4  -3   3      244.97      228.67      2.69 o 
  -3  -3   3      567.42      544.08      5.50 o 
  -2  -3   3       25.58       19.41      0.63 o 
  -1  -3   3       62.46       55.13      1.05 o 
   0  -3   3      442.60      432.83      4.31 o 
   1  -3   3     3192.77     3234.46     27.17 o 
   2  -3   3       45.07       45.75      1.03 o 
   3  -3   3       13.56       15.20      0.69 o 
   4  -3   3       19.21       18.91      1.09 o 
   5  -3   3        1.45        1.76      0.31 o 
   6  -3   3        3.67        5.83      1.00 o 
   8  -3   3       29.85       34.35      4.47 o 
  -8  -2   3        9.19       10.57      1.62 o 
  -7  -2   3      121.11      118.64      6.04 o 
  -6  -2   3      201.46      196.10      5.11 o 
  -5  -2   3      313.16      310.81      7.70 o 
  -4  -2   3        2.85        3.98      0.52 o 
  -3  -2   3       18.78       17.80      0.60 o 
  -2  -2   3       32.30       24.57      0.72 o 
  -1  -2   3      476.64      450.86      4.83 o 
   0  -2   3      119.31      118.35      1.50 o 
   1  -2   3       70.87       71.58      0.85 o 
   2  -2   3      176.73      160.97      2.54 o 
   3  -2   3      786.94      785.67      9.61 o 
   4  -2   3       99.22       90.40      1.44 o 
   5  -2   3      159.59      165.36      4.85 o 
   6  -2   3      118.83      117.49      3.70 o 
   7  -2   3       13.75       12.45      1.24 o 
   8  -2   3        4.68        8.32      2.62 o 
  -8  -1   3       40.10       33.96      3.47 o 
  -7  -1   3        0.23       -0.07      0.59 o 
  -6  -1   3       41.06       45.27      2.25 o 
  -5  -1   3      279.02      269.29      5.84 o 
  -4  -1   3      277.01      267.93      6.53 o 
  -3  -1   3       97.66      100.42      1.35 o 
  -2  -1   3       82.28       84.28      1.32 o 
  -1  -1   3       65.25       75.81      1.24 o 
   0  -1   3      464.25      442.23      4.20 o 
   1  -1   3     1705.87     1794.54     16.38 o 
   2  -1   3       44.80       50.16      1.07 o 
   3  -1   3       51.16       46.01      1.11 o 
   4  -1   3       63.87       62.32      1.75 o 
   5  -1   3       54.06       49.77      1.52 o 
   6  -1   3       75.31       72.60      2.58 o 
   7  -1   3      181.95      177.81      3.73 o 
   8  -1   3       13.06       16.29      2.08 o 
   9  -1   3        0.45        0.15      1.69 o 
  -8   0   3        2.35        3.06      1.37 o 
  -7   0   3       49.89       51.30      3.33 o 
  -6   0   3       64.48       70.87      3.04 o 
  -5   0   3       53.98       53.41      4.77 o 
  -4   0   3       93.11       92.47      2.51 o 
  -3   0   3      474.02      489.13      6.15 o 
  -2   0   3      242.11      232.38      1.99 o 
  -1   0   3       23.04       21.28      0.50 o 
   0   0   3      297.08      303.10      3.23 o 
   1   0   3      290.58      293.64      2.46 o 
   2   0   3       22.86       12.46      0.54 o 
   3   0   3      253.57      244.20      2.79 o 
   4   0   3      222.09      267.28      3.09 o 
   5   0   3       55.36       54.50      1.16 o 
   6   0   3        0.02        0.80      0.18 o 
   7   0   3        0.77        0.76      0.26 o 
   8   0   3       58.78       59.29      2.11 o 
   9   0   3       63.44       68.94      2.45 o 
  -8   1   3        7.24        6.27      1.66 o 
  -7   1   3        0.61        0.92      1.08 o 
  -6   1   3       36.86       37.34      3.31 o 
  -5   1   3      394.60      402.34      9.09 o 
  -4   1   3       85.85       92.34      2.37 o 
  -3   1   3       18.03       19.05      0.66 o 
  -2   1   3       36.26       53.99      0.66 o 
  -1   1   3      143.68      148.62      1.69 o 
   0   1   3      119.35      129.19      1.43 o 
   1   1   3      161.21      170.81      1.77 o 
   2   1   3      200.90      190.40      2.23 o 
   3   1   3        2.61        1.99      0.19 o 
   4   1   3      303.94      310.18      3.51 o 
   5   1   3        0.06        0.34      0.27 o 
   6   1   3        5.36        5.85      0.41 o 
   7   1   3       64.95       64.15      1.84 o 
   8   1   3        0.29        0.02      0.40 o 
   9   1   3        7.74        9.39      1.58 o 
  -7   2   3        5.99        7.97      1.29 o 
  -6   2   3        2.29        0.59      1.16 o 
  -5   2   3       91.47       92.53      3.21 o 
  -4   2   3      122.57      114.95      3.22 o 
  -3   2   3       87.96       95.20      1.64 o 
  -2   2   3      987.12     1156.33     12.26 o 
  -1   2   3        2.83        5.88      0.21 o 
   0   2   3        4.34        4.88      0.26 o 
   1   2   3      577.51      560.79      4.10 o 
   2   2   3      241.12      267.91      2.46 o 
   3   2   3      162.78      158.42      2.32 o 
   4   2   3      625.72      647.58      7.54 o 
   5   2   3       20.91       23.36      1.38 o 
   6   2   3        6.22        6.90      0.65 o 
   7   2   3       67.76       66.11      2.61 o 
   8   2   3        1.11        0.66      0.50 o 
   9   2   3       28.26       29.52      2.02 o 
  -7   3   3        9.19       13.32      1.58 o 
  -6   3   3        3.00        3.19      0.92 o 
  -5   3   3        8.84        9.09      1.09 o 
  -4   3   3       58.68       53.46      2.21 o 
  -3   3   3       38.34       29.69      0.73 o 
  -2   3   3      737.72      756.85      9.39 o 
  -1   3   3       43.50       47.40      0.84 o 
   0   3   3      128.88      176.16      1.68 o 
   1   3   3      603.63      596.22      4.63 o 
   2   3   3       58.44       66.42      1.03 o 
   3   3   3        0.70        2.51      0.19 o 
   4   3   3       51.91       49.25      1.35 o 
   5   3   3       95.44       83.95      2.28 o 
   6   3   3       65.02       72.39      3.27 o 
   7   3   3       34.70       29.04      1.63 o 
   8   3   3        4.39        5.07      0.89 o 
   9   3   3       52.02       54.97      5.08 o 
  -7   4   3       17.43       17.11      3.31 o 
  -6   4   3       54.93       60.29      2.83 o 
  -5   4   3       99.85      110.25      3.75 o 
  -4   4   3       14.75       13.80      1.22 o 
  -3   4   3        0.38       -0.24      0.37 o 
  -2   4   3      138.01      138.39      2.24 o 
  -1   4   3       23.05       18.74      0.47 o 
   0   4   3      115.87      101.07      1.06 o 
   1   4   3      244.39      278.25      2.64 o 
   2   4   3       39.07       55.07      0.95 o 
   3   4   3      116.32      114.06      1.48 o 
   4   4   3      206.93      204.57      3.46 o 
   5   4   3        5.95        5.19      0.74 o 
   6   4   3       21.28       20.13      1.84 o 
   7   4   3       32.30       34.74      2.63 o 
   8   4   3       54.95       51.57      3.41 o 
   9   4   3       20.60       19.62      3.85 o 
  -6   5   3      140.53      135.28      4.56 o 
  -5   5   3      183.97      177.47      8.70 o 
  -4   5   3      168.54      161.08      6.08 o 
  -3   5   3       18.79       20.51      1.93 o 
  -2   5   3       16.87       18.51      1.74 o 
  -1   5   3        2.53        2.17      0.21 o 
   0   5   3       99.36      105.29      1.24 o 
   1   5   3       61.47       79.57      1.38 o 
   2   5   3        9.85       12.31      0.65 o 
   3   5   3       17.12       14.39      0.62 o 
   4   5   3      569.20      530.05      6.41 o 
   5   5   3       29.00       26.96      2.07 o 
   6   5   3       21.00       18.96      1.44 o 
   7   5   3        0.81        0.74      0.58 o 
   8   5   3       44.74       47.97      2.47 o 
   9   5   3       21.35       24.08      3.00 o 
  -6   6   3       21.39       25.19      2.00 o 
  -5   6   3       45.95       50.84      3.70 o 
  -4   6   3       82.80       80.48      3.26 o 
  -3   6   3      109.46      106.91      4.24 o 
  -2   6   3      885.65      897.57     16.93 o 
  -1   6   3       34.24       35.82      1.01 o 
   0   6   3       30.50       32.47      0.71 o 
   1   6   3        0.64        0.62      0.21 o 
   2   6   3       39.88       41.09      1.04 o 
   3   6   3        0.18        0.25      0.23 o 
   4   6   3      269.55      249.02      3.73 o 
   5   6   3        1.14        1.10      0.43 o 
   6   6   3       68.96       73.57      2.71 o 
   7   6   3       44.80       50.95      2.45 o 
   8   6   3        0.47        0.35      0.74 o 
   9   6   3        8.67       11.96      1.85 o 
  -5   7   3        0.31        0.86      0.77 o 
  -4   7   3        0.54        1.80      0.85 o 
  -3   7   3      156.31      154.16      4.14 o 
  -2   7   3        7.52        9.15      1.06 o 
  -1   7   3      238.74      238.12      3.86 o 
   0   7   3      349.61      332.21      3.74 o 
   1   7   3       22.68       21.54      0.78 o 
   2   7   3       37.88       38.06      1.07 o 
   3   7   3       83.68       80.09      1.89 o 
   4   7   3        0.18       -0.04      0.42 o 
   5   7   3        2.52        1.44      0.47 o 
   6   7   3       25.08       23.35      1.71 o 
   7   7   3       38.23       43.33      2.78 o 
   8   7   3       19.76       20.23      2.26 o 
  -4   8   3        0.80        0.41      1.31 o 
  -3   8   3        4.03        5.66      1.02 o 
  -2   8   3        9.63       10.22      1.43 o 
  -1   8   3       96.22       93.73      3.07 o 
   0   8   3       12.18       11.94      0.67 o 
   1   8   3      299.18      292.67      3.65 o 
   2   8   3      234.78      239.15      3.26 o 
   3   8   3       19.17       16.08      1.39 o 
   4   8   3      154.48      154.30      3.01 o 
   5   8   3       78.45       76.38      2.82 o 
   6   8   3        1.31        1.18      1.07 o 
   7   8   3        8.41        8.39      1.69 o 
   8   8   3       12.21       13.12      2.00 o 
  -3   9   3        5.32        7.42      1.18 o 
  -2   9   3       26.28       24.56      2.60 o 
  -1   9   3        2.94        2.94      0.81 o 
   0   9   3        0.00        0.58      0.31 o 
   1   9   3       40.99       37.81      1.27 o 
   2   9   3        0.08        0.73      0.45 o 
   3   9   3      149.56      148.78      2.96 o 
   4   9   3       14.63       14.32      1.23 o 
   5   9   3       40.22       40.39      1.63 o 
   6   9   3       95.24       98.00      2.62 o 
   7   9   3       41.41       41.71      3.15 o 
  -2  10   3        1.22        0.33      0.68 o 
  -1  10   3        1.12        1.11      0.70 o 
   0  10   3       18.03       18.17      1.56 o 
   1  10   3        6.46        5.90      0.67 o 
   2  10   3        1.48        1.08      0.55 o 
   3  10   3       14.53       16.86      1.11 o 
   4  10   3        1.06        0.68      0.51 o 
   5  10   3       66.41       64.59      2.05 o 
   6  10   3       23.10       20.01      2.43 o 
  -1  11   3       14.58       19.54      1.85 o 
   0  11   3        2.89        3.49      0.98 o 
   1  11   3       27.78       26.74      2.81 o 
   2  11   3       13.33       12.07      1.08 o 
   3  11   3        1.44        2.80      0.71 o 
   4  11   3        3.05        4.54      0.86 o 
   5  11   3        3.73        3.56      0.76 o 
  -4 -10   4        9.68       15.13      1.50 o 
  -3 -10   4       25.90       25.63      2.46 o 
  -2 -10   4       15.54       18.14      1.49 o 
  -1 -10   4       33.36       33.25      1.94 o 
   0 -10   4        0.85        0.61      1.05 o 
   1 -10   4        0.69        0.39      1.16 o 
   2 -10   4        0.11       -0.58      0.96 o 
  -5  -9   4      104.69      104.75      3.38 o 
  -4  -9   4       11.88       13.57      1.36 o 
  -3  -9   4       22.38       24.07      1.46 o 
  -2  -9   4       71.75       71.07      2.24 o 
  -1  -9   4       42.18       40.45      2.27 o 
   0  -9   4       70.98       75.59      2.69 o 
   1  -9   4       26.30       26.83      2.52 o 
   2  -9   4        4.65        1.69      1.07 o 
   3  -9   4       10.28       11.90      1.85 o 
   4  -9   4       15.02       14.12      2.31 o 
  -6  -8   4       14.24       13.73      1.42 o 
  -5  -8   4      156.36      162.54      3.60 o 
  -4  -8   4       46.48       48.47      2.00 o 
  -3  -8   4      238.52      241.02      6.31 o 
  -2  -8   4      121.11      115.58      2.80 o 
  -1  -8   4       41.99       44.50      1.43 o 
   0  -8   4       32.72       33.72      1.25 o 
   1  -8   4        3.90        2.96      0.86 o 
   2  -8   4       89.80       90.97      4.10 o 
   3  -8   4       31.32       36.63      2.63 o 
   4  -8   4        0.64        0.16      0.85 o 
   5  -8   4        5.06        4.68      1.31 o 
  -6  -7   4        3.16        2.32      1.46 o 
  -5  -7   4        1.25        0.87      0.43 o 
  -4  -7   4       23.23       19.31      1.09 o 
  -3  -7   4      304.31      296.91      5.16 o 
  -2  -7   4       32.42       32.67      1.25 o 
  -1  -7   4      363.54      355.93      4.72 o 
   0  -7   4      103.23      107.07      2.02 o 
   1  -7   4        0.37        0.12      0.37 o 
   2  -7   4       40.77       39.09      1.58 o 
   3  -7   4        2.69        2.58      0.77 o 
   4  -7   4      147.39      158.04      5.13 o 
   5  -7   4       54.07       56.22      4.62 o 
   6  -7   4        4.72        6.56      1.17 o 
  -7  -6   4       18.63       20.41      2.67 o 
  -6  -6   4       96.10       87.65      3.62 o 
  -5  -6   4       10.23        9.85      0.89 o 
  -4  -6   4        8.77        9.86      0.75 o 
  -3  -6   4        2.58        3.19      0.84 o 
  -2  -6   4       35.48       34.04      1.50 o 
  -1  -6   4      857.33      843.12     10.03 o 
   0  -6   4       64.05       69.68      1.48 o 
   1  -6   4      470.40      455.61      6.84 o 
   2  -6   4       66.81       73.90      1.74 o 
   3  -6   4       27.72       25.27      1.18 o 
   4  -6   4        7.03        5.76      0.83 o 
   5  -6   4       40.55       40.04      2.15 o 
   6  -6   4       70.42       79.79      3.00 o 
   7  -6   4        8.11        6.52      0.93 o 
  -7  -5   4        0.01       -0.42      1.69 o 
  -6  -5   4        2.95        2.78      0.95 o 
  -5  -5   4       15.60       14.55      1.22 o 
  -4  -5   4      182.27      174.73      3.65 o 
  -3  -5   4        6.29        7.44      0.74 o 
  -2  -5   4      139.84      141.96      2.35 o 
  -1  -5   4       58.17       56.07      1.61 o 
   0  -5   4       19.09       19.04      0.94 o 
   1  -5   4      510.98      494.30      4.80 o 
   2  -5   4      268.97      275.49      3.93 o 
   3  -5   4      514.31      520.08      8.69 o 
   4  -5   4        6.11        9.49      0.74 o 
   5  -5   4      125.98      124.03      3.07 o 
   6  -5   4        2.04        1.72      0.85 o 
   7  -5   4        3.39        4.57      0.74 o 
  -7  -4   4      124.10      127.01      4.43 o 
  -6  -4   4        5.36        4.71      1.05 o 
  -5  -4   4      102.33      111.51      3.73 o 
  -4  -4   4       44.95       46.90      1.29 o 
  -3  -4   4        0.28        0.80      0.29 o 
  -2  -4   4       90.82      104.90      1.89 o 
  -1  -4   4      101.55       98.81      1.69 o 
   0  -4   4      253.19      258.14      3.45 o 
   1  -4   4      225.09      222.25      2.52 o 
   2  -4   4      534.58      549.35      7.09 o 
   3  -4   4      137.90      129.28      2.57 o 
   4  -4   4        6.47        6.55      0.57 o 
   5  -4   4      212.70      206.41      4.09 o 
   6  -4   4       20.28       17.59      1.46 o 
   7  -4   4       50.46       53.14      1.66 o 
   8  -4   4      100.87       94.72      4.00 o 
  -8  -3   4        0.22       -0.58      1.03 o 
  -7  -3   4      115.12      120.86      5.02 o 
  -6  -3   4      159.26      166.10      4.88 o 
  -5  -3   4        1.10        0.46      0.49 o 
  -4  -3   4      116.60      106.44      1.91 o 
  -3  -3   4      169.68      169.71      2.54 o 
  -2  -3   4       60.36       64.88      1.32 o 
  -1  -3   4      215.54      235.30      2.87 o 
   0  -3   4      141.44      162.89      2.46 o 
   1  -3   4      137.61      175.29      1.91 o 
   2  -3   4     2079.88     2202.78     26.90 o 
   3  -3   4      441.26      444.09      6.13 o 
   4  -3   4       65.38       65.08      1.57 o 
   5  -3   4      137.12      142.63      2.58 o 
   6  -3   4       44.17       43.54      1.15 o 
   7  -3   4      191.64      206.69      8.01 o 
  -8  -2   4       22.37       26.31      2.92 o 
  -7  -2   4        2.61        3.86      1.04 o 
  -6  -2   4       77.90       74.60      3.09 o 
  -5  -2   4        0.02       -0.34      0.43 o 
  -4  -2   4      865.36      836.08     11.20 o 
  -3  -2   4       43.76       42.91      1.08 o 
  -2  -2   4      235.48      253.92      3.05 o 
  -1  -2   4      372.38      357.46      4.10 o 
   0  -2   4      132.89      148.77      1.87 o 
   1  -2   4        0.30        0.78      0.17 o 
   2  -2   4      214.45      221.23      3.42 o 
   3  -2   4       78.03       86.69      1.76 o 
   4  -2   4        6.38        6.37      0.45 o 
   5  -2   4        4.87        4.76      0.51 o 
   6  -2   4      173.46      168.44      5.71 o 
   7  -2   4        0.02       -0.14      0.58 o 
   8  -2   4       14.19       18.96      2.08 o 
  -8  -1   4       77.24       76.97      4.51 o 
  -7  -1   4       25.88       24.56      3.31 o 
  -6  -1   4        8.34        7.22      1.15 o 
  -5  -1   4      166.38      159.84      4.28 o 
  -4  -1   4      667.64      628.55     12.90 o 
  -3  -1   4       90.34       84.32      1.70 o 
  -2  -1   4       53.47       67.39      2.00 o 
  -1  -1   4      147.63      161.20      2.40 o 
   0  -1   4      753.88      731.49      7.98 o 
   1  -1   4     1812.96     1772.13     16.19 o 
   2  -1   4      449.48      510.33      5.78 o 
   3  -1   4       34.48       37.31      0.88 o 
   4  -1   4      203.73      223.22      3.00 o 
   5  -1   4      180.06      182.24      2.57 o 
   6  -1   4        1.93        1.46      0.43 o 
   7  -1   4       66.70       68.68      2.51 o 
   8  -1   4      121.94      127.24      3.38 o 
   9  -1   4        3.48        3.23      2.16 o 
  -8   0   4       12.32       10.58      2.06 o 
  -7   0   4       26.29       23.22      2.54 o 
  -6   0   4      115.76      121.55      8.55 o 
  -5   0   4      235.14      239.47      6.35 o 
  -4   0   4       10.12        9.02      1.14 o 
  -3   0   4       38.65       44.34      2.79 o 
  -2   0   4        0.08        1.20      0.22 o 
  -1   0   4      657.02      676.67      7.43 o 
   0   0   4      130.78      162.91      2.05 o 
   1   0   4       91.42      100.74      1.30 o 
   2   0   4     1519.30     1483.13     15.45 o 
   3   0   4      848.46      841.47      9.14 o 
   4   0   4        0.01        1.19      0.18 o 
   5   0   4      413.52      425.50      4.79 o 
   6   0   4        3.15        5.21      0.64 o 
   7   0   4       25.13       24.17      0.96 o 
   8   0   4        0.02        0.20      0.56 o 
   9   0   4       20.74       21.45      2.22 o 
  -7   1   4       82.61       84.56      5.54 o 
  -6   1   4       55.34       55.45      4.16 o 
  -5   1   4      161.09      168.68      4.15 o 
  -4   1   4      543.27      562.36      9.28 o 
  -3   1   4      256.12      233.86      3.44 o 
  -2   1   4      422.34      425.25      3.63 o 
  -1   1   4      285.13      281.18      2.97 o 
   0   1   4      262.28      245.87      2.42 o 
   1   1   4        0.86        0.09      0.06 o 
   2   1   4      816.77      879.12      7.59 o 
   3   1   4      148.19      141.16      1.74 o 
   4   1   4      554.14      549.51      5.41 o 
   5   1   4       97.45       91.42      1.39 o 
   6   1   4       35.94       37.54      0.88 o 
   7   1   4      121.78      121.04      2.56 o 
   8   1   4       10.80       11.85      0.89 o 
   9   1   4       37.53       41.49      1.98 o 
  -7   2   4       19.53       25.97      2.17 o 
  -6   2   4       13.72       11.46      1.47 o 
  -5   2   4       84.89       80.18      3.21 o 
  -4   2   4        0.18        0.84      0.38 o 
  -3   2   4      271.10      269.79      4.14 o 
  -2   2   4      806.17      864.44      7.72 o 
  -1   2   4       18.92       16.79      0.47 o 
   0   2   4       70.96       74.04      0.89 o 
   1   2   4       92.30       92.35      1.07 o 
   2   2   4      155.98      140.83      1.44 o 
   3   2   4       26.56       23.83      0.74 o 
   4   2   4       92.78       87.79      1.68 o 
   5   2   4      135.37      138.31      2.32 o 
   6   2   4      156.39      164.00      2.91 o 
   7   2   4       15.65       17.25      0.93 o 
   8   2   4       87.88       90.72      2.49 o 
   9   2   4      100.00       99.02      3.57 o 
  -7   3   4       19.96       21.22      3.31 o 
  -6   3   4        1.01        1.19      0.74 o 
  -5   3   4       14.11       13.48      1.47 o 
  -4   3   4        0.88        0.74      0.92 o 
  -3   3   4      130.94      145.77      2.98 o 
  -2   3   4      109.49      129.93      1.86 o 
  -1   3   4      268.92      287.83      2.60 o 
   0   3   4      724.02      773.33      6.22 o 
   1   3   4       16.58       14.15      0.59 o 
   2   3   4      247.96      264.49      2.51 o 
   3   3   4      506.25      478.42      4.26 o 
   4   3   4      278.62      251.03      3.16 o 
   5   3   4        1.45       11.34      2.70 o 
   6   3   4      115.18      102.66      2.52 o 
   7   3   4       54.65       52.10      2.51 o 
   8   3   4        4.87        6.36      0.95 o 
   9   3   4        0.16       -0.37      0.67 o 
  -7   4   4        1.38        2.00      1.54 o 
  -6   4   4        0.58        1.85      0.87 o 
  -5   4   4       41.96       44.60      2.45 o 
  -4   4   4        1.14        0.15      0.54 o 
  -3   4   4       65.35       68.95      2.70 o 
  -2   4   4       42.35       47.16      1.02 o 
  -1   4   4      131.69      144.11      1.64 o 
   0   4   4       51.98       69.75      0.97 o 
   1   4   4      176.55      199.62      2.00 o 
   2   4   4       11.68       13.81      0.48 o 
   3   4   4      140.64      133.89      2.12 o 
   4   4   4      249.81      256.79      3.65 o 
   5   4   4      325.51      319.72      5.22 o 
   6   4   4       20.81       21.26      1.78 o 
   7   4   4        6.96        5.87      0.93 o 
   8   4   4       22.24       25.14      1.71 o 
   9   4   4       39.24       42.19      5.08 o 
  -6   5   4       29.82       33.81      2.40 o 
  -5   5   4        4.51        5.48      1.39 o 
  -4   5   4       80.51       76.24      3.18 o 
  -3   5   4        1.16        0.59      0.59 o 
  -2   5   4        3.37        4.19      0.77 o 
  -1   5   4       83.97       78.96      1.36 o 
   0   5   4        9.81       10.07      0.38 o 
   1   5   4       35.13       35.09      0.70 o 
   2   5   4      170.38      213.84      2.58 o 
   3   5   4       26.04       30.40      0.78 o 
   4   5   4      189.51      201.18      2.80 o 
   5   5   4      402.34      389.60      7.13 o 
   6   5   4      145.05      141.37      3.74 o 
   7   5   4       82.01       77.48      2.82 o 
   8   5   4        6.67        6.63      1.42 o 
   9   5   4       32.53       30.91      2.51 o 
  -6   6   4        2.39        2.01      0.92 o 
  -5   6   4       84.22       82.64      3.62 o 
  -4   6   4        5.98        7.67      1.25 o 
  -3   6   4      219.80      213.65      5.99 o 
  -2   6   4       21.25       20.49      1.39 o 
  -1   6   4       40.71       36.19      0.90 o 
   0   6   4        2.71        3.21      0.32 o 
   1   6   4        2.21        2.42      0.29 o 
   2   6   4       12.95       13.96      0.64 o 
   3   6   4        0.42        0.61      0.27 o 
   4   6   4      165.43      146.12      3.73 o 
   5   6   4       53.23       45.45      1.62 o 
   6   6   4       24.09       30.09      1.79 o 
   7   6   4       62.95       58.36      2.57 o 
   8   6   4      122.31      125.32      6.08 o 
   9   6   4        5.45        6.49      1.51 o 
  -5   7   4        0.18        0.43      0.81 o 
  -4   7   4        0.98        1.18      1.08 o 
  -3   7   4       20.34       22.01      1.81 o 
  -2   7   4      289.66      282.64      6.60 o 
  -1   7   4      612.76      627.81      8.53 o 
   0   7   4      242.11      243.32      3.30 o 
   1   7   4       18.89       19.01      0.80 o 
   2   7   4       11.61       12.09      0.66 o 
   3   7   4        2.94        3.36      0.52 o 
   4   7   4      233.49      233.13      4.69 o 
   5   7   4       36.22       33.74      1.38 o 
   6   7   4       45.52       43.68      2.21 o 
   7   7   4       36.54       39.14      3.09 o 
   8   7   4        4.49        8.01      1.77 o 
  -4   8   4        0.84        2.50      1.03 o 
  -3   8   4        3.63        2.88      0.84 o 
  -2   8   4      190.14      193.06      6.88 o 
  -1   8   4        7.79        9.30      1.15 o 
   0   8   4       41.72       34.45      1.84 o 
   1   8   4      150.32      154.87      3.50 o 
   2   8   4      283.80      271.78      4.31 o 
   3   8   4        1.49        2.04      0.51 o 
   4   8   4      179.53      189.78      3.59 o 
   5   8   4       16.67       16.27      1.02 o 
   6   8   4       45.81       43.77      2.79 o 
   7   8   4       76.89       81.56      5.24 o 
   8   8   4        0.01        0.33      1.03 o 
  -3   9   4      114.81      121.69      4.18 o 
  -2   9   4       86.18       79.16      3.10 o 
  -1   9   4        2.99        5.47      1.02 o 
   0   9   4       29.54       30.39      1.56 o 
   1   9   4      233.45      233.59      3.26 o 
   2   9   4        6.52        5.39      0.74 o 
   3   9   4      224.58      240.17      5.20 o 
   4   9   4      103.23       99.77      2.69 o 
   5   9   4        2.03        2.75      0.65 o 
   6   9   4       43.70       41.13      1.70 o 
   7   9   4       34.10       33.02      2.72 o 
  -2  10   4        4.21        6.06      1.17 o 
  -1  10   4       59.81       59.62      5.09 o 
   0  10   4       21.63       21.93      1.32 o 
   1  10   4      161.88      171.27      3.44 o 
   2  10   4        7.12        8.50      0.82 o 
   3  10   4       56.19       54.18      3.04 o 
   4  10   4        2.72        1.16      0.76 o 
   5  10   4      108.66      112.69      4.28 o 
   6  10   4       90.85       88.14      3.77 o 
   0  11   4       28.63       31.94      3.46 o 
   1  11   4        5.79        6.38      0.75 o 
   2  11   4       16.92       19.95      1.31 o 
   3  11   4       60.73       68.66      2.35 o 
   4  11   4        4.28        5.41      0.81 o 
   5  11   4       23.81       22.92      1.38 o 
  -3 -10   5       21.38       19.82      1.92 o 
  -2 -10   5       31.19       32.17      2.22 o 
  -1 -10   5       28.79       25.72      2.00 o 
   0 -10   5        0.15        0.18      1.14 o 
   1 -10   5       49.34       50.80      5.08 o 
   2 -10   5        0.00        0.18      1.03 o 
  -4  -9   5        1.12        1.31      0.87 o 
  -3  -9   5       28.26       27.25      2.10 o 
  -2  -9   5       26.19       28.33      1.78 o 
  -1  -9   5       13.86       15.83      1.31 o 
   0  -9   5       38.87       40.66      2.07 o 
   1  -9   5        6.06        4.92      1.12 o 
   2  -9   5        0.17        0.92      0.96 o 
   3  -9   5       73.67       74.80      6.62 o 
  -5  -8   5      105.77      113.30      4.43 o 
  -4  -8   5        2.55        1.56      0.76 o 
  -3  -8   5       29.50       30.03      1.60 o 
  -2  -8   5        0.05        0.13      0.52 o 
  -1  -8   5       97.34       95.97      2.52 o 
   0  -8   5       89.46       94.61      2.44 o 
   1  -8   5       13.95       16.55      2.59 o 
   2  -8   5        0.52        0.75      0.68 o 
   3  -8   5        0.01       -0.23      0.76 o 
   4  -8   5       18.30       20.44      2.11 o 
   5  -8   5       67.26       61.01      6.01 o 
  -6  -7   5       90.77      101.24      5.24 o 
  -5  -7   5       26.47       24.40      1.54 o 
  -4  -7   5       39.24       41.43      1.78 o 
  -3  -7   5      275.54      272.49      6.19 o 
  -2  -7   5        1.47        1.63      0.55 o 
  -1  -7   5       32.26       31.51      1.17 o 
   0  -7   5       50.84       48.73      1.65 o 
   1  -7   5       71.95       64.33      3.68 o 
   2  -7   5       18.84       18.89      1.33 o 
   3  -7   5       53.93       53.67      2.63 o 
   4  -7   5       30.93       33.71      2.37 o 
   5  -7   5       28.42       31.94      2.26 o 
   6  -7   5        2.56        2.45      1.23 o 
  -6  -6   5      102.60      114.30      7.08 o 
  -5  -6   5      112.52      112.79      2.99 o 
  -4  -6   5        0.70        0.15      0.48 o 
  -3  -6   5       10.10       10.22      0.87 o 
  -2  -6   5      137.15      133.07      2.53 o 
  -1  -6   5      729.91      704.46      7.92 o 
   0  -6   5        7.18        5.56      0.53 o 
   1  -6   5      243.32      219.25      5.17 o 
   2  -6   5       74.73       68.35      2.08 o 
   3  -6   5        1.70        2.60      0.56 o 
   4  -6   5        6.23        5.14      0.88 o 
   5  -6   5        0.52        0.49      0.70 o 
   6  -6   5       13.60       15.38      1.44 o 
  -7  -5   5       79.47       97.03      5.06 o 
  -6  -5   5       79.03       75.91      3.41 o 
  -5  -5   5        1.61        1.94      0.60 o 
  -4  -5   5        1.81        1.81      0.46 o 
  -3  -5   5      283.91      293.33      5.57 o 
  -2  -5   5        6.39        4.59      0.51 o 
  -1  -5   5       66.56       70.38      1.59 o 
   0  -5   5      248.49      222.77      3.39 o 
   1  -5   5      536.33      511.57      5.02 o 
   2  -5   5      129.06      140.68      2.99 o 
   3  -5   5      988.91      935.69     14.10 o 
   4  -5   5        5.95        6.88      1.36 o 
   5  -5   5       70.03       70.65      2.27 o 
   6  -5   5        0.99        0.66      0.59 o 
   7  -5   5        0.02       -0.34      0.51 o 
  -7  -4   5       11.42       10.49      2.12 o 
  -6  -4   5       10.06       15.01      3.25 o 
  -5  -4   5       53.09       51.69      2.11 o 
  -4  -4   5      656.25      628.57      9.24 o 
  -3  -4   5       12.76       11.49      0.78 o 
  -2  -4   5      366.10      353.77      4.27 o 
  -1  -4   5      141.86      149.52      2.26 o 
   0  -4   5       22.53       23.62      0.73 o 
   1  -4   5       61.07       65.31      1.06 o 
   2  -4   5      513.01      491.54      8.47 o 
   3  -4   5      111.21      103.58      2.68 o 
   4  -4   5       14.51       14.90      1.01 o 
   5  -4   5      355.48      354.64      6.31 o 
   6  -4   5       66.53       66.76      2.08 o 
   7  -4   5       11.21        9.24      0.92 o 
   8  -4   5        0.29        0.31      0.77 o 
  -7  -3   5        1.16        1.33      0.88 o 
  -6  -3   5       24.44       22.06      3.42 o 
  -5  -3   5        3.74        3.45      0.89 o 
  -4  -3   5      110.98      108.45      2.23 o 
  -3  -3   5       14.30       12.46      0.76 o 
  -2  -3   5      231.38      237.24      3.11 o 
  -1  -3   5       24.05       30.54      1.18 o 
   0  -3   5      691.74      713.11      7.38 o 
   1  -3   5      434.36      437.93      4.01 o 
   2  -3   5       64.25       71.10      1.43 o 
   3  -3   5       69.32       65.83      1.52 o 
   4  -3   5      124.02      114.31      2.38 o 
   5  -3   5      140.53      136.72      2.66 o 
   6  -3   5      103.35      105.72      2.22 o 
   7  -3   5      444.33      447.61     10.07 o 
  -7  -2   5       54.95       52.46      2.95 o 
  -6  -2   5       29.67       26.68      2.06 o 
  -5  -2   5        1.55        1.24      0.68 o 
  -4  -2   5        0.36        0.75      0.35 o 
  -3  -2   5        2.79        3.05      0.44 o 
  -2  -2   5        3.40        2.29      0.36 o 
  -1  -2   5       55.37       54.65      1.27 o 
   0  -2   5      102.13      135.60      2.01 o 
   1  -2   5       58.88       47.86      0.92 o 
   2  -2   5     1283.75     1358.80     14.41 o 
   3  -2   5      129.35      132.90      2.14 o 
   4  -2   5      156.06      166.42      2.59 o 
   5  -2   5       41.21       40.36      1.29 o 
   6  -2   5       29.38       27.87      1.13 o 
   7  -2   5        3.91        3.40      0.92 o 
   8  -2   5       80.83       86.74      4.54 o 
  -7  -1   5       16.67       20.20      3.54 o 
  -6  -1   5        0.46        1.17      0.74 o 
  -5  -1   5      191.08      183.53      4.83 o 
  -4  -1   5      190.43      188.12      5.59 o 
  -3  -1   5       14.66       17.86      0.85 o 
  -2  -1   5        1.47        1.86      0.31 o 
  -1  -1   5      124.44      148.24      2.39 o 
   0  -1   5       67.02       82.36      1.64 o 
   1  -1   5      148.65      159.04      2.31 o 
   2  -1   5        2.13        5.05      0.44 o 
   3  -1   5       20.74       14.88      0.58 o 
   4  -1   5      405.45      415.12      5.09 o 
   5  -1   5      122.91      131.86      2.16 o 
   6  -1   5      224.99      227.60      3.24 o 
   7  -1   5       28.58       28.32      1.71 o 
   8  -1   5       20.20       24.63      1.78 o 
  -7   0   5        0.09       -0.15      0.98 o 
  -6   0   5       33.39       27.88      3.54 o 
  -5   0   5        1.00        1.54      1.08 o 
  -4   0   5       52.37       43.37      2.32 o 
  -3   0   5      246.52      243.80      4.53 o 
  -2   0   5        4.81        3.33      0.39 o 
  -1   0   5       25.26       28.60      1.23 o 
   0   0   5       79.55       78.89      1.46 o 
   1   0   5      407.37      471.85      4.84 o 
   2   0   5        8.67       17.14      1.06 o 
   3   0   5      187.70      198.87      2.71 o 
   4   0   5        9.03       15.58      0.60 o 
   5   0   5      142.80      132.49      2.50 o 
   6   0   5       52.76       53.19      1.89 o 
   7   0   5        2.49        2.62      0.32 o 
   8   0   5      244.00      251.68      3.97 o 
   9   0   5        7.48       12.94      3.08 o 
  -7   1   5        2.27        1.54      1.69 o 
  -6   1   5       80.21       77.63      5.39 o 
  -5   1   5       69.99       57.61      6.55 o 
  -4   1   5      157.70      150.56      3.68 o 
  -3   1   5       11.52       14.33      0.82 o 
  -2   1   5       52.96       64.06      1.02 o 
  -1   1   5      997.65     1105.38     10.81 o 
   0   1   5       70.92       66.66      1.08 o 
   1   1   5      158.43      179.29      2.03 o 
   2   1   5      147.98      149.62      1.59 o 
   3   1   5      232.12      275.85      3.51 o 
   4   1   5       72.48       77.97      1.41 o 
   5   1   5      174.82      181.19      2.30 o 
   6   1   5        2.36        4.10      0.47 o 
   7   1   5        0.23       -0.26      0.26 o 
   8   1   5        0.21        0.16      0.33 o 
   9   1   5        1.17        1.77      0.58 o 
  -7   2   5        2.13        4.16      1.85 o 
  -6   2   5        1.68        2.07      0.96 o 
  -5   2   5       10.64       11.81      1.52 o 
  -4   2   5      291.68      275.54     14.17 o 
  -3   2   5      308.33      298.96      5.54 o 
  -2   2   5      413.21      409.77      3.75 o 
  -1   2   5       15.91       20.60      0.60 o 
   0   2   5      282.50      350.69      3.17 o 
   1   2   5       94.85      116.71      1.41 o 
   2   2   5     1374.94     1407.22     12.24 o 
   3   2   5      142.64      134.54      1.88 o 
   4   2   5        3.01        3.26      0.31 o 
   5   2   5        0.35        0.57      0.28 o 
   6   2   5      101.99      101.76      2.17 o 
   7   2   5       48.47       49.30      1.52 o 
   8   2   5        6.33        5.17      0.69 o 
   9   2   5        5.62        4.79      1.23 o 
  -7   3   5      158.80      174.81      8.78 o 
  -6   3   5        8.37        6.49      1.93 o 
  -5   3   5       11.00       11.25      1.47 o 
  -4   3   5       78.97       62.01      5.01 o 
  -3   3   5       55.89       63.58      2.67 o 
  -2   3   5      113.80      128.03      1.51 o 
  -1   3   5      366.97      381.62      3.43 o 
   0   3   5      627.63      662.15      5.22 o 
   1   3   5      217.31      232.87      2.41 o 
   2   3   5     1044.51     1219.47      9.63 o 
   3   3   5       20.01       24.61      0.53 o 
   4   3   5      225.51      223.31      2.97 o 
   5   3   5      892.69      864.12     10.21 o 
   6   3   5        0.48       -0.29      0.29 o 
   7   3   5        8.65        7.78      0.82 o 
   8   3   5       46.71       47.64      2.18 o 
   9   3   5       58.22       61.49      5.62 o 
  -6   4   5       35.51       39.83      4.31 o 
  -5   4   5      218.47      222.10      6.43 o 
  -4   4   5      159.26      130.19      4.35 o 
  -3   4   5      155.90      143.54      5.93 o 
  -2   4   5        1.36        0.89      0.23 o 
  -1   4   5      645.77      665.62      6.82 o 
   0   4   5      102.47      118.61      1.40 o 
   1   4   5      976.13     1050.53      9.44 o 
   2   4   5      320.37      320.72      3.10 o 
   3   4   5       50.98       55.68      1.01 o 
   4   4   5       94.90      108.10      2.05 o 
   5   4   5      405.14      386.96      6.00 o 
   6   4   5       39.23       39.02      1.90 o 
   7   4   5      150.38      147.96      3.62 o 
   8   4   5        7.51        7.90      1.05 o 
   9   4   5       30.19       28.87      2.85 o 
  -6   5   5       26.49       22.57      2.18 o 
  -5   5   5        1.66        1.83      0.92 o 
  -4   5   5       52.59       53.98      3.47 o 
  -3   5   5      157.37      156.77      4.87 o 
  -2   5   5       50.06       41.99      1.88 o 
  -1   5   5     1196.27     1143.78     12.39 o 
   0   5   5       18.63       19.74      0.58 o 
   1   5   5       58.85       62.21      1.35 o 
   2   5   5       41.61       47.71      1.04 o 
   3   5   5      711.54      720.51      6.97 o 
   4   5   5      595.25      600.69      6.52 o 
   5   5   5      213.47      202.82      5.25 o 
   6   5   5        8.26        8.29      1.59 o 
   7   5   5       24.72       24.01      1.63 o 
   8   5   5       73.04       79.48      2.90 o 
   9   5   5       29.83       30.83      2.62 o 
  -5   6   5        3.43        2.71      1.85 o 
  -4   6   5        7.87        7.05      1.25 o 
  -3   6   5       18.42       17.71      2.08 o 
  -2   6   5      261.88      260.06      5.59 o 
  -1   6   5       14.54       13.61      0.63 o 
   0   6   5      132.56      128.45      2.80 o 
   1   6   5      392.48      363.46      3.74 o 
   2   6   5       55.75       51.38      1.29 o 
   3   6   5       23.80       21.77      0.83 o 
   4   6   5       38.98       34.84      1.20 o 
   5   6   5      311.35      309.96      6.19 o 
   6   6   5      340.37      351.99      7.01 o 
   7   6   5        7.12        5.05      0.93 o 
   8   6   5       57.67       58.22      3.18 o 
   9   6   5        8.84        9.80      1.62 o 
  -5   7   5        5.67        6.47      1.85 o 
  -4   7   5        9.45       10.45      1.59 o 
  -3   7   5        0.67        0.32      0.70 o 
  -2   7   5        8.04        9.95      1.47 o 
  -1   7   5       12.55       12.18      0.89 o 
   0   7   5      211.31      199.49      2.96 o 
   1   7   5      145.53      143.94      3.12 o 
   2   7   5      216.63      210.75      2.90 o 
   3   7   5      330.47      332.13      4.68 o 
   4   7   5        0.93        0.46      0.39 o 
   5   7   5       15.31       13.49      0.91 o 
   6   7   5       41.35       37.46      2.03 o 
   7   7   5      159.11      158.11      4.43 o 
   8   7   5       68.62       64.35      8.16 o 
  -4   8   5        0.31        1.28      0.96 o 
  -3   8   5       10.41       11.53      1.65 o 
  -2   8   5        0.67        1.06      0.65 o 
  -1   8   5       50.81       50.18      1.51 o 
   0   8   5       26.71       27.35      0.98 o 
   1   8   5        0.43        0.11      0.38 o 
   2   8   5       86.25       78.57      2.57 o 
   3   8   5       33.80       29.68      1.39 o 
   4   8   5       91.36       86.13      2.48 o 
   5   8   5       82.88       88.24      2.17 o 
   6   8   5        0.00        0.21      0.61 o 
   7   8   5        3.65        2.31      1.09 o 
   8   8   5       28.63       27.85      2.52 o 
  -3   9   5       11.55       11.94      3.16 o 
  -2   9   5        0.20        0.41      0.61 o 
  -1   9   5        7.59        6.18      1.08 o 
   0   9   5        4.07        4.85      0.56 o 
   1   9   5       25.40       25.10      1.00 o 
   2   9   5       48.36       50.20      1.85 o 
   3   9   5        0.57       -0.35      0.56 o 
   4   9   5       28.19       28.04      2.00 o 
   5   9   5        6.74        4.43      0.71 o 
   6   9   5       47.74       49.13      1.80 o 
   7   9   5       84.81       85.35      4.12 o 
  -2  10   5        3.58        2.00      0.98 o 
  -1  10   5       11.88       13.42      1.59 o 
   0  10   5        1.63        0.68      0.51 o 
   1  10   5        0.91        0.62      0.54 o 
   2  10   5       27.24       28.48      1.40 o 
   3  10   5       19.71       19.82      1.73 o 
   4  10   5       33.34       35.95      4.19 o 
   5  10   5       14.91       13.71      1.40 o 
   6  10   5        2.12        2.06      0.92 o 
   0  11   5        4.94        4.31      1.69 o 
   1  11   5       56.26       52.04      1.96 o 
   2  11   5        7.50        5.44      0.86 o 
   3  11   5        0.82        1.59      0.62 o 
   4  11   5       15.77       15.76      1.35 o 
   5  11   5        0.35        0.19      0.64 o 
  -1 -10   6       58.33       65.46      3.23 o 
   0 -10   6       18.10       16.42      2.48 o 
  -3  -9   6       65.19       71.97      3.25 o 
  -2  -9   6        0.10        0.61      0.85 o 
  -1  -9   6        7.88        7.13      1.05 o 
   0  -9   6       72.17       74.50      2.09 o 
   1  -9   6       30.50       34.59      3.29 o 
   2  -9   6        2.56        2.55      1.29 o 
   3  -9   6       56.10       67.42      4.00 o 
  -5  -8   6        0.04        1.25      0.81 o 
  -4  -8   6       13.00       12.77      1.58 o 
  -3  -8   6        6.22        4.98      1.11 o 
  -2  -8   6       81.36       84.66      2.87 o 
  -1  -8   6      105.69      106.99      2.78 o 
   0  -8   6        0.01        0.57      0.47 o 
   1  -8   6       14.46       15.39      1.68 o 
   2  -8   6       28.88       28.08      2.04 o 
   3  -8   6       44.86       43.25      3.11 o 
   4  -8   6       21.03       25.16      2.37 o 
  -5  -7   6        2.11        2.55      0.76 o 
  -4  -7   6        6.06        6.99      1.48 o 
  -3  -7   6        0.16        0.02      0.56 o 
  -2  -7   6       13.96       13.41      1.25 o 
  -1  -7   6        0.61        0.60      0.43 o 
   0  -7   6      242.53      251.88      4.15 o 
   1  -7   6      103.53       97.30      3.52 o 
   2  -7   6       17.76       18.83      1.29 o 
   3  -7   6       26.49       28.45      1.88 o 
   4  -7   6       27.87       26.94      2.21 o 
   5  -7   6        1.24        1.18      0.92 o 
  -6  -6   6       21.78       23.85      3.70 o 
  -5  -6   6        0.62        0.56      0.68 o 
  -4  -6   6       27.59       29.13      2.67 o 
  -3  -6   6        1.74        2.16      0.59 o 
  -2  -6   6       15.91       16.96      1.08 o 
  -1  -6   6       37.11       32.24      1.33 o 
   0  -6   6        2.03        2.36      0.48 o 
   1  -6   6        0.67        0.37      0.54 o 
   2  -6   6       46.12       51.51      1.89 o 
   3  -6   6      202.05      207.25      4.17 o 
   4  -6   6       86.33       80.52      2.34 o 
   5  -6   6       39.63       42.16      3.85 o 
   6  -6   6        5.58        6.12      1.11 o 
  -6  -5   6      129.33      135.33      7.01 o 
  -5  -5   6       84.46       83.05      3.65 o 
  -4  -5   6       28.97       29.48      1.48 o 
  -3  -5   6        1.04        0.72      0.41 o 
  -2  -5   6       25.71       28.24      1.49 o 
  -1  -5   6        0.48        0.44      0.31 o 
   0  -5   6      110.23      110.84      2.29 o 
   1  -5   6       47.72       41.20      1.23 o 
   2  -5   6      110.86      100.79      2.87 o 
   3  -5   6      106.18      109.36      3.03 o 
   4  -5   6        0.41        1.02      0.53 o 
   5  -5   6        2.59        1.87      0.59 o 
   6  -5   6       40.49       42.20      2.77 o 
   7  -5   6       84.11       88.19      5.70 o 
  -7  -4   6        7.69        8.20      2.06 o 
  -6  -4   6        0.02        0.53      1.11 o 
  -5  -4   6       41.03       41.67      1.65 o 
  -4  -4   6        0.95        0.53      0.39 o 
  -3  -4   6      274.97      259.13      4.16 o 
  -2  -4   6       68.52       72.91      1.61 o 
  -1  -4   6      137.38      132.42      2.18 o 
   0  -4   6        6.23        4.98      0.84 o 
   1  -4   6        0.87        0.84      0.49 o 
   2  -4   6        1.29       -0.21      0.36 o 
   3  -4   6      498.95      488.55      9.07 o 
   4  -4   6       96.45       85.54      2.54 o 
   5  -4   6       77.75       73.87      2.36 o 
   6  -4   6       23.07       23.43      1.42 o 
   7  -4   6       14.29       14.63      1.39 o 
  -7  -3   6       18.31       20.58      8.86 o 
  -6  -3   6        0.96        2.06      1.65 o 
  -5  -3   6        0.03       -0.22      0.63 o 
  -4  -3   6      106.84      102.97      2.27 o 
  -3  -3   6      334.18      327.58      4.78 o 
  -2  -3   6       28.81       30.61      1.09 o 
  -1  -3   6      100.40      101.66      2.27 o 
   0  -3   6      146.24      145.77      2.09 o 
   1  -3   6      313.95      329.01      3.81 o 
   2  -3   6      144.05      137.27      3.25 o 
   3  -3   6      128.27      154.81      3.30 o 
   4  -3   6       33.15       28.18      1.18 o 
   5  -3   6       13.42       11.24      0.79 o 
   6  -3   6       10.03       10.57      1.62 o 
   7  -3   6       85.15       78.25      2.29 o 
  -7  -2   6       31.77       27.81      3.09 o 
  -6  -2   6       61.66       58.83      2.99 o 
  -5  -2   6       10.00       10.82      1.40 o 
  -4  -2   6       53.11       51.67      1.80 o 
  -3  -2   6       67.06       64.99      1.67 o 
  -2  -2   6        0.71        1.55      0.31 o 
  -1  -2   6       58.92       64.60      1.34 o 
   0  -2   6      118.39      130.38      2.01 o 
   1  -2   6      296.43      290.71      3.44 o 
   2  -2   6      651.97      667.74      7.81 o 
   3  -2   6      356.99      344.80      5.23 o 
   4  -2   6       23.78       22.07      1.01 o 
   5  -2   6        0.18        0.94      0.33 o 
   6  -2   6      329.27      311.72      5.73 o 
   7  -2   6       43.49       43.83      1.65 o 
   8  -2   6        0.78        0.92      0.76 o 
  -7  -1   6        0.87        0.90      1.18 o 
  -6  -1   6        7.09        9.24      1.85 o 
  -5  -1   6       67.51       65.48      4.29 o 
  -4  -1   6      258.56      252.29      7.04 o 
  -3  -1   6       19.21       18.67      1.33 o 
  -2  -1   6        6.52        8.28      0.57 o 
  -1  -1   6       51.38       63.37      1.47 o 
   0  -1   6      230.92      211.91      3.11 o 
   1  -1   6        1.32        1.45      0.28 o 
   2  -1   6        0.37        1.66      0.30 o 
   3  -1   6      551.42      548.80      6.41 o 
   4  -1   6      454.87      451.51      5.54 o 
   5  -1   6      250.88      240.38      3.56 o 
   6  -1   6       24.82       24.99      0.94 o 
   7  -1   6       39.75       38.76      2.13 o 
   8  -1   6      128.78      129.90      4.74 o 
   9  -1   6       25.57       32.81      3.70 o 
  -7   0   6        3.18        4.97      1.55 o 
  -6   0   6       25.58       27.42      3.70 o 
  -5   0   6       34.96       36.87      2.48 o 
  -4   0   6        0.53        0.60      0.62 o 
  -3   0   6      549.56      528.38      7.15 o 
  -2   0   6      380.41      366.70      5.21 o 
  -1   0   6       21.34       20.25      0.81 o 
   0   0   6      587.05      637.12      8.51 o 
   1   0   6       88.73       80.32      1.86 o 
   2   0   6      155.34      143.07      1.69 o 
   3   0   6        1.74        3.90      0.34 o 
   4   0   6        5.45        5.84      0.46 o 
   5   0   6      111.96      113.09      2.08 o 
   6   0   6      282.10      276.18      3.86 o 
   7   0   6       73.28       72.01      2.40 o 
   8   0   6       14.12       14.79      1.42 o 
   9   0   6       52.01       46.98      4.31 o 
  -7   1   6       55.08       50.98      5.08 o 
  -6   1   6       17.21       15.56      2.93 o 
  -5   1   6       19.93       18.33      2.93 o 
  -4   1   6       23.09       20.31      1.62 o 
  -3   1   6        6.01        9.67      0.78 o 
  -2   1   6        0.03        0.70      0.26 o 
  -1   1   6      584.86      584.06      6.30 o 
   0   1   6      286.86      307.62      4.21 o 
   1   1   6       91.90      110.64      1.50 o 
   2   1   6      626.38      697.26      5.96 o 
   3   1   6      222.70      202.65      2.79 o 
   4   1   6      263.98      255.32      3.50 o 
   5   1   6       80.51       81.12      1.50 o 
   6   1   6        8.42        8.91      0.91 o 
   7   1   6       84.93       86.49      1.98 o 
   8   1   6      119.06      120.01      3.11 o 
   9   1   6        5.61        5.43      2.39 o 
  -6   2   6        8.37       13.09      2.77 o 
  -5   2   6       27.60       32.57      6.62 o 
  -4   2   6       58.71       51.29      2.76 o 
  -3   2   6       57.29       63.04      2.11 o 
  -2   2   6       44.30       50.44      1.22 o 
  -1   2   6      208.67      223.96      2.95 o 
   0   2   6        8.99        6.77      0.42 o 
   1   2   6     1041.48     1064.98      9.01 o 
   2   2   6      235.61      246.88      2.71 o 
   3   2   6      488.30      537.87      5.50 o 
   4   2   6      700.78      712.20      7.56 o 
   5   2   6      271.58      247.57      3.70 o 
   6   2   6       50.98       48.14      2.67 o 
   7   2   6        2.20        2.02      0.42 o 
   8   2   6        0.77        1.41      0.45 o 
   9   2   6       17.53       21.45      1.53 o 
  -6   3   6        0.88        1.90      1.00 o 
  -5   3   6       18.85       14.85      4.08 o 
  -4   3   6       24.84       25.59      2.06 o 
  -3   3   6        0.03       -0.38      0.62 o 
  -2   3   6      343.21      331.27      4.28 o 
  -1   3   6      169.64      166.90      2.03 o 
   0   3   6        1.30        2.26      0.42 o 
   1   3   6       40.69       48.53      1.10 o 
   2   3   6       31.95       26.85      0.64 o 
   3   3   6      404.16      406.71      3.63 o 
   4   3   6       22.07       24.70      0.81 o 
   5   3   6      157.15      157.84      2.79 o 
   6   3   6      408.52      397.24      5.60 o 
   7   3   6       40.36       38.75      1.39 o 
   8   3   6        8.72        9.73      0.86 o 
   9   3   6        0.62        0.89      0.92 o 
  -6   4   6        7.57        5.39      1.40 o 
  -5   4   6       83.24       79.53      5.39 o 
  -4   4   6        0.77        0.32      0.85 o 
  -3   4   6      202.89      182.34      6.55 o 
  -2   4   6        3.08        2.03      0.48 o 
  -1   4   6       38.30       40.44      0.87 o 
   0   4   6      524.08      514.76      4.54 o 
   1   4   6       80.16       77.63      1.29 o 
   2   4   6       23.72       33.89      0.73 o 
   3   4   6       57.97       61.86      1.16 o 
   4   4   6       51.46       46.84      0.94 o 
   5   4   6      818.80      817.96      9.84 o 
   6   4   6       28.97       25.74      1.45 o 
   7   4   6       86.43       81.74      2.67 o 
   8   4   6       96.58       97.51      2.72 o 
   9   4   6       14.05       14.34      1.56 o 
  -5   5   6       23.68       25.39      2.28 o 
  -4   5   6       74.23       62.63      5.47 o 
  -3   5   6      104.15       98.08      3.90 o 
  -2   5   6      105.88       95.34      2.99 o 
  -1   5   6       12.45        9.59      0.72 o 
   0   5   6       34.22       33.16      0.80 o 
   1   5   6        1.08        1.70      0.26 o 
   2   5   6      255.44      245.58      2.73 o 
   3   5   6       25.46       22.84      0.75 o 
   4   5   6       72.29       67.28      1.32 o 
   5   5   6      198.85      192.75      3.34 o 
   6   5   6        6.01        5.50      0.66 o 
   7   5   6      207.16      206.36      3.86 o 
   8   5   6        5.39        4.11      1.16 o 
   9   5   6       81.69       84.92      3.73 o 
  -5   6   6       22.62       23.97      3.70 o 
  -4   6   6        4.44        5.06      2.70 o 
  -3   6   6        4.22        4.05      1.03 o 
  -2   6   6       62.84       58.99      2.44 o 
  -1   6   6      847.65      826.13      8.55 o 
   0   6   6      278.46      276.88      4.57 o 
   1   6   6      211.44      207.81      2.66 o 
   2   6   6       37.36       31.15      0.78 o 
   3   6   6        1.24        1.43      0.29 o 
   4   6   6      155.86      152.09      3.18 o 
   5   6   6       94.82       94.34      4.94 o 
   6   6   6        4.93        5.30      0.95 o 
   7   6   6       36.88       35.68      1.98 o 
   8   6   6       59.65       63.40      5.85 o 
   9   6   6       11.51        9.43      2.08 o 
  -4   7   6       27.08       29.63      2.43 o 
  -3   7   6        5.14        5.25      1.29 o 
  -2   7   6       17.02       13.67      1.88 o 
  -1   7   6      167.14      157.32      2.32 o 
   0   7   6      101.05       88.80      2.09 o 
   1   7   6      290.25      279.69      4.39 o 
   2   7   6        8.63       11.05      1.00 o 
   3   7   6      230.39      214.47      3.14 o 
   4   7   6        1.47        1.14      0.41 o 
   5   7   6        4.75        4.38      0.62 o 
   6   7   6       98.47       98.28      5.49 o 
   7   7   6       11.28       10.67      1.30 o 
   8   7   6      126.02      134.88      9.40 o 
  -3   8   6       10.83       12.29      1.74 o 
  -2   8   6      109.48      112.62      3.75 o 
  -1   8   6       14.09       13.48      1.49 o 
   0   8   6        0.03       -0.09      0.29 o 
   1   8   6       19.55       20.88      1.18 o 
   2   8   6      506.76      476.59      8.11 o 
   3   8   6      107.29      102.45      3.04 o 
   4   8   6       68.14       66.68      1.86 o 
   5   8   6      137.49      142.30      2.84 o 
   6   8   6        0.78        0.58      0.67 o 
   7   8   6        2.65        3.87      1.62 o 
   8   8   6        0.81       -0.85      1.00 o 
  -2   9   6        1.00        0.35      0.73 o 
  -1   9   6       23.43       28.34      2.00 o 
   0   9   6       65.97       60.00      1.50 o 
   1   9   6        2.39        0.57      0.50 o 
   2   9   6       62.26       67.00      2.58 o 
   3   9   6        3.57        4.93      0.92 o 
   4   9   6      175.72      173.03      4.34 o 
   5   9   6       39.37       39.21      1.55 o 
   6   9   6       32.42       31.47      1.42 o 
   7   9   6       97.51      101.51      7.47 o 
  -1  10   6        0.29        0.37      0.74 o 
   0  10   6        1.37        0.77      0.68 o 
   1  10   6       62.46       68.72      1.87 o 
   2  10   6       31.78       32.45      1.59 o 
   3  10   6        2.41        1.33      0.74 o 
   4  10   6       14.21       18.69      1.57 o 
   5  10   6        4.97        6.40      1.47 o 
   6  10   6       79.50       76.06      3.16 o 
   1  11   6        1.02        1.94      0.61 o 
   2  11   6        3.40        6.73      0.81 o 
   3  11   6       48.16       54.29      3.62 o 
   4  11   6       20.66       21.79      2.13 o 
  -2  -9   7       39.00       40.24      2.44 o 
  -1  -9   7        4.97        3.60      0.93 o 
   0  -9   7        0.73       -0.06      1.07 o 
   1  -9   7       64.69       55.66      4.47 o 
   2  -9   7        2.04        1.61      1.25 o 
  -4  -8   7       20.22       21.86      1.90 o 
  -3  -8   7        8.98       10.07      1.44 o 
  -2  -8   7        7.01        8.72      1.85 o 
  -1  -8   7       27.48       31.80      2.12 o 
   0  -8   7       91.76       89.04      2.98 o 
   1  -8   7        4.80        4.85      1.29 o 
   2  -8   7       20.68       18.46      2.00 o 
   3  -8   7        0.37        1.16      1.00 o 
   4  -8   7       43.28       44.75      3.47 o 
  -5  -7   7        0.14        0.55      0.74 o 
  -4  -7   7        3.74        6.17      1.62 o 
  -3  -7   7        5.76        6.57      1.77 o 
  -2  -7   7       31.95       35.38      1.91 o 
  -1  -7   7       14.42       12.57      1.06 o 
   0  -7   7       96.35       95.17      3.13 o 
   1  -7   7       21.15       22.27      1.87 o 
   2  -7   7       11.90       11.00      1.12 o 
   3  -7   7       48.37       42.08      1.89 o 
   4  -7   7      195.83      175.25      4.91 o 
   5  -7   7       21.22       31.62      2.54 o 
  -5  -6   7        1.95        2.33      0.91 o 
  -4  -6   7       17.48       15.63      1.33 o 
  -3  -6   7       80.72       80.73      2.76 o 
  -2  -6   7       57.26       58.75      2.27 o 
  -1  -6   7       31.41       30.87      1.82 o 
   0  -6   7        4.28        3.17      0.54 o 
   1  -6   7       37.31       32.98      2.09 o 
   2  -6   7       59.38       59.84      2.15 o 
   3  -6   7      165.11      158.30      3.66 o 
   4  -6   7       36.71       36.42      1.67 o 
   5  -6   7       10.35       13.46      1.35 o 
   6  -6   7       39.31       39.75      7.70 o 
  -6  -5   7        0.98        2.48      1.77 o 
  -5  -5   7       51.18       50.38      2.32 o 
  -4  -5   7       33.54       31.51      1.53 o 
  -3  -5   7       60.94       62.77      2.04 o 
  -2  -5   7      154.11      142.80      3.61 o 
  -1  -5   7       39.19       38.60      1.46 o 
   0  -5   7        5.42        5.57      0.61 o 
   1  -5   7       30.76       31.05      1.18 o 
   2  -5   7        0.76        0.91      0.52 o 
   3  -5   7       99.42       90.00      2.83 o 
   4  -5   7       26.29       29.14      2.66 o 
   5  -5   7       18.77       19.31      1.43 o 
   6  -5   7        0.01        1.28      1.23 o 
   7  -5   7       53.41       63.61      3.54 o 
  -6  -4   7        6.86        7.08      1.90 o 
  -5  -4   7        3.52        3.35      0.77 o 
  -4  -4   7        0.16        0.26      0.43 o 
  -3  -4   7      155.79      150.21      3.01 o 
  -2  -4   7       19.79       16.70      0.98 o 
  -1  -4   7       49.85       47.51      1.54 o 
   0  -4   7      123.03      116.96      2.62 o 
   1  -4   7      159.90      146.69      4.94 o 
   2  -4   7       81.48       75.06      2.49 o 
   3  -4   7       34.37       33.43      2.68 o 
   4  -4   7        3.01        3.31      0.68 o 
   5  -4   7       56.68       51.42      2.46 o 
   6  -4   7       71.20       72.98      2.66 o 
   7  -4   7        2.02        2.25      0.77 o 
  -6  -3   7        2.61        2.65      1.26 o 
  -5  -3   7       10.59       11.54      1.56 o 
  -4  -3   7       36.88       32.44      1.33 o 
  -3  -3   7       34.97       33.62      1.99 o 
  -2  -3   7       11.72       11.92      0.81 o 
  -1  -3   7      173.24      158.95      2.61 o 
   0  -3   7       48.51       46.66      1.36 o 
   1  -3   7      203.37      189.81      2.99 o 
   2  -3   7      476.67      462.66      8.04 o 
   3  -3   7      258.43      256.75      5.95 o 
   4  -3   7        9.83        6.42      0.82 o 
   5  -3   7        0.21        0.64      0.37 o 
   6  -3   7        0.77        0.59      0.47 o 
   7  -3   7       45.42       46.11      1.87 o 
  -6  -2   7        0.19        0.03      0.78 o 
  -5  -2   7       28.30       32.97      2.24 o 
  -4  -2   7       55.14       53.44      1.83 o 
  -3  -2   7      121.98      114.26      2.43 o 
  -2  -2   7       20.02       21.76      1.01 o 
  -1  -2   7       10.60       11.92      0.65 o 
   0  -2   7       36.88       36.53      1.01 o 
   1  -2   7      212.60      209.90      3.41 o 
   2  -2   7        0.02        0.00      0.33 o 
   3  -2   7      186.99      187.82      4.77 o 
   4  -2   7      307.44      296.02     11.11 o 
   5  -2   7       59.71       58.73      2.03 o 
   6  -2   7       24.45       22.59      1.36 o 
   7  -2   7       20.24       22.02      1.34 o 
   8  -2   7        6.88       11.24      2.31 o 
  -6  -1   7        7.94        5.06      2.62 o 
  -5  -1   7        1.82        2.25      0.85 o 
  -4  -1   7       49.10       47.88      1.71 o 
  -3  -1   7      110.33      115.70      2.56 o 
  -2  -1   7       42.20       38.87      1.36 o 
  -1  -1   7        0.23        0.96      0.30 o 
   0  -1   7       83.59       83.66      3.48 o 
   1  -1   7       61.33       66.50      1.45 o 
   2  -1   7      171.81      148.06      3.09 o 
   3  -1   7      487.87      463.46      7.95 o 
   4  -1   7        2.58        4.11      0.62 o 
   5  -1   7      131.63      120.88      3.26 o 
   6  -1   7      263.41      248.32      4.99 o 
   7  -1   7        7.26        7.29      0.83 o 
   8  -1   7        7.75        7.54      0.87 o 
  -6   0   7        3.20        0.92      1.69 o 
  -5   0   7       19.56       20.02      3.39 o 
  -4   0   7        0.15        1.20      0.77 o 
  -3   0   7       15.30       16.33      0.92 o 
  -2   0   7       82.97       81.11      1.98 o 
  -1   0   7       51.28       48.19      2.27 o 
   0   0   7      120.98      130.52      2.30 o 
   1   0   7       15.21       17.17      1.01 o 
   2   0   7        6.44        5.69      0.27 o 
   3   0   7      613.28      634.36      7.88 o 
   4   0   7      149.41      136.58      3.77 o 
   5   0   7      121.80      112.76      2.81 o 
   6   0   7        0.20        0.17      0.43 o 
   7   0   7       99.15       92.37      3.58 o 
   8   0   7       48.17       49.50      2.16 o 
   9   0   7        1.10        1.08      0.62 o 
  -6   1   7       62.25       61.15      5.54 o 
  -5   1   7       27.64       26.03      3.70 o 
  -4   1   7       43.57       42.82      4.16 o 
  -3   1   7      201.04      173.78      4.56 o 
  -2   1   7        0.06       -0.19      0.29 o 
  -1   1   7       14.29       14.37      0.76 o 
   0   1   7       99.85      110.66      2.03 o 
   1   1   7       75.18       64.26      1.17 o 
   2   1   7        1.29        1.16      0.18 o 
   3   1   7      313.99      343.61      4.32 o 
   4   1   7        7.46        5.54      0.53 o 
   5   1   7      122.16      115.15      2.40 o 
   6   1   7      421.20      428.96      7.04 o 
   7   1   7        4.31        4.50      0.70 o 
   8   1   7        7.75        9.64      0.89 o 
   9   1   7       35.35       34.35      2.00 o 
  -6   2   7        3.05        4.77      2.16 o 
  -5   2   7       21.40       24.64      3.54 o 
  -4   2   7       29.01       24.72      2.21 o 
  -3   2   7      400.73      350.88      6.05 o 
  -2   2   7      195.87      196.72      3.08 o 
  -1   2   7        6.95        8.55      0.55 o 
   0   2   7       91.03       82.37      1.37 o 
   1   2   7       44.33       51.46      0.97 o 
   2   2   7      204.97      227.54      2.64 o 
   3   2   7        0.83        0.02      0.15 o 
   4   2   7       14.18       11.74      0.77 o 
   5   2   7        2.89        3.54      0.48 o 
   6   2   7      371.37      367.66      5.20 o 
   7   2   7        9.30       10.32      1.00 o 
   8   2   7       62.10       66.83      2.11 o 
   9   2   7        2.77        2.46      0.77 o 
  -6   3   7        0.00       -0.72      0.88 o 
  -5   3   7        6.45        3.87      1.25 o 
  -4   3   7       18.85       13.43      1.73 o 
  -3   3   7        8.36       12.91      2.08 o 
  -2   3   7        2.89        3.41      0.50 o 
  -1   3   7      190.12      183.89      2.68 o 
   0   3   7     1217.73     1201.66     10.30 o 
   1   3   7        5.72        6.23      0.38 o 
   2   3   7       37.73       45.79      1.20 o 
   3   3   7       55.80       57.71      1.16 o 
   4   3   7      294.56      291.20      4.12 o 
   5   3   7      153.18      152.54      3.91 o 
   6   3   7      144.40      143.79      2.78 o 
   7   3   7        3.20        3.04      0.53 o 
   8   3   7       23.98       22.70      1.20 o 
   9   3   7       29.63       32.87      2.00 o 
  -5   4   7        0.85       -0.46      0.76 o 
  -4   4   7       51.77       49.53      2.99 o 
  -3   4   7        0.24        1.25      0.92 o 
  -2   4   7        9.03        6.17      0.73 o 
  -1   4   7      247.26      240.83      3.21 o 
   0   4   7      402.11      386.82      4.19 o 
   1   4   7      358.22      363.36      3.71 o 
   2   4   7      166.82      176.53      2.19 o 
   3   4   7        4.99        4.59      0.58 o 
   4   4   7       35.88       37.20      0.80 o 
   5   4   7      253.35      254.35      3.97 o 
   6   4   7       42.77       40.87      1.40 o 
   7   4   7      100.36      100.45      3.20 o 
   8   4   7        3.00        2.08      0.74 o 
   9   4   7       25.28       27.13      1.98 o 
  -5   5   7       36.58       36.14      2.83 o 
  -4   5   7        7.95       10.77      1.69 o 
  -3   5   7       15.87       14.34      1.69 o 
  -2   5   7       60.64       54.96      1.73 o 
  -1   5   7      107.73      107.88      2.38 o 
   0   5   7        0.36       -0.17      0.28 o 
   1   5   7      189.98      184.00      2.29 o 
   2   5   7       20.66       21.97      0.75 o 
   3   5   7      464.52      454.86      4.84 o 
   4   5   7      117.15      116.32      2.12 o 
   5   5   7       12.11        9.84      0.75 o 
   6   5   7       33.22       30.23      1.29 o 
   7   5   7      143.48      146.13      3.33 o 
   8   5   7       66.25       68.33      3.21 o 
   9   5   7        0.17        0.15      0.77 o 
  -4   6   7        1.11        0.77      0.87 o 
  -3   6   7       28.13       27.58      2.29 o 
  -2   6   7       33.40       41.31      2.19 o 
  -1   6   7      111.48      105.61      2.25 o 
   0   6   7      153.37      146.82      2.74 o 
   1   6   7       83.95       85.95      1.99 o 
   2   6   7       76.06       73.43      1.51 o 
   3   6   7       33.27       32.78      0.94 o 
   4   6   7       72.51       69.27      1.49 o 
   5   6   7      162.55      161.08      3.08 o 
   6   6   7        8.81       10.45      1.66 o 
   7   6   7        5.53        6.73      0.84 o 
   8   6   7       16.47       13.82      2.77 o 
  -4   7   7        0.01       -0.14      1.00 o 
  -3   7   7       11.75       15.58      1.92 o 
  -2   7   7       16.46       15.57      1.56 o 
  -1   7   7       21.98       23.02      0.91 o 
   0   7   7        0.00        0.33      0.37 o 
   1   7   7      143.40      145.05      2.84 o 
   2   7   7      143.45      146.39      3.76 o 
   3   7   7       13.38       13.43      0.67 o 
   4   7   7       12.27       12.11      0.69 o 
   5   7   7       21.98       19.76      1.02 o 
   6   7   7       28.60       28.36      1.50 o 
   7   7   7       71.80       73.27      2.65 o 
   8   7   7       12.76       13.77      2.23 o 
  -3   8   7       12.80       10.02      2.62 o 
  -2   8   7       16.75       19.20      3.93 o 
  -1   8   7       18.45       18.00      1.06 o 
   0   8   7        2.05        1.07      0.39 o 
   1   8   7       13.94       13.92      1.18 o 
   2   8   7        7.86        8.62      1.16 o 
   3   8   7      149.47      147.73      4.04 o 
   4   8   7       46.10       50.42      1.45 o 
   5   8   7        2.17        1.90      0.50 o 
   6   8   7        0.26        0.96      0.58 o 
   7   8   7        2.36        1.01      0.96 o 
   8   8   7       37.45       42.54      2.87 o 
  -2   9   7       20.93       27.06      2.11 o 
  -1   9   7        9.12       10.39      1.40 o 
   0   9   7       44.65       52.87      2.04 o 
   1   9   7       20.29       18.93      1.20 o 
   2   9   7       30.14       24.91      1.63 o 
   3   9   7        0.48        0.73      0.63 o 
   4   9   7        0.03       -0.30      0.61 o 
   5   9   7       93.91       97.63      3.13 o 
   6   9   7        0.12       -0.09      0.43 o 
   7   9   7        1.35        1.16      1.09 o 
   0  10   7        1.76        1.10      0.74 o 
   1  10   7        0.14       -0.15      0.41 o 
   2  10   7       74.33       77.07      2.42 o 
   3  10   7       12.50       15.76      1.48 o 
   4  10   7        6.92        5.42      1.60 o 
   5  10   7        0.01       -0.08      0.59 o 
   6  10   7        1.66        1.96      0.88 o 
   3  11   7        8.58       12.18      1.22 o 
  -3  -8   8        5.62        6.06      1.22 o 
  -2  -8   8       30.10       34.28      2.22 o 
  -1  -8   8        5.27        7.08      1.14 o 
   0  -8   8      104.23      112.90      3.07 o 
   1  -8   8       71.91       73.07      4.32 o 
   2  -8   8        0.36        0.79      0.72 o 
   3  -8   8        5.07        4.10      1.69 o 
  -4  -7   8       15.32       12.79      1.58 o 
  -3  -7   8       13.35       11.81      1.44 o 
  -2  -7   8        8.96        8.17      1.62 o 
  -1  -7   8       18.15       21.19      2.78 o 
   0  -7   8       12.47       15.23      1.09 o 
   1  -7   8       29.36       32.89      2.35 o 
   2  -7   8      116.38      123.35      3.49 o 
   3  -7   8        7.16        9.44      1.29 o 
   4  -7   8       12.24        9.14      1.61 o 
   5  -7   8       34.41       37.51      3.00 o 
  -4  -6   8        4.72        5.10      1.14 o 
  -3  -6   8        6.45        7.56      1.25 o 
  -2  -6   8       44.12       43.47      3.02 o 
  -1  -6   8       51.55       48.87      2.05 o 
   0  -6   8       65.26       62.27      2.18 o 
   1  -6   8       12.54       17.51      1.69 o 
   2  -6   8       18.17       20.14      1.39 o 
   3  -6   8        0.01        1.27      0.59 o 
   4  -6   8      328.00      326.51      8.39 o 
   5  -6   8        0.57        1.20      1.10 o 
   6  -6   8       21.44       25.04      4.00 o 
  -5  -5   8        4.27        4.93      1.23 o 
  -4  -5   8       57.11       56.00      2.93 o 
  -3  -5   8        1.90        0.82      0.63 o 
  -2  -5   8       57.45       53.66      2.35 o 
  -1  -5   8        0.49        0.05      0.39 o 
   0  -5   8       32.57       31.79      1.29 o 
   1  -5   8       83.37       79.89      2.15 o 
   2  -5   8      117.31      117.67      4.65 o 
   3  -5   8       64.68       68.75      2.59 o 
   4  -5   8       25.33       20.51      1.49 o 
   5  -5   8        5.82        8.98      1.12 o 
   6  -5   8       33.91       39.12      2.52 o 
  -5  -4   8       17.47       21.68      1.43 o 
  -4  -4   8       42.55       38.73      1.59 o 
  -3  -4   8       55.76       56.11      3.26 o 
  -2  -4   8      298.92      306.62      8.38 o 
  -1  -4   8       22.82       22.29      1.16 o 
   0  -4   8      100.28       95.54      2.39 o 
   1  -4   8        5.32        7.36      0.71 o 
   2  -4   8       61.79       59.67      2.99 o 
   3  -4   8      192.80      178.74      4.36 o 
   4  -4   8       48.36       50.31      3.24 o 
   5  -4   8        7.65       10.64      1.41 o 
   6  -4   8        3.21        2.37      0.74 o 
   7  -4   8       93.07      109.39      3.92 o 
  -6  -3   8        2.98        4.98      1.79 o 
  -5  -3   8        8.97        9.53      1.54 o 
  -4  -3   8       23.53       24.40      1.24 o 
  -3  -3   8       64.92       65.87      1.91 o 
  -2  -3   8       17.47       16.30      1.03 o 
  -1  -3   8        8.37        9.35      0.77 o 
   0  -3   8       42.37       33.85      1.24 o 
   1  -3   8      145.98      133.38      3.28 o 
   2  -3   8       50.76       47.54      3.03 o 
   3  -3   8        2.37        1.55      0.59 o 
   4  -3   8      100.37       98.63      3.00 o 
   5  -3   8       93.92       91.69      2.45 o 
   6  -3   8       58.83       55.32      1.88 o 
   7  -3   8       23.61       22.07      1.49 o 
  -6  -2   8       28.74       24.19      2.99 o 
  -5  -2   8        1.18        2.31      0.97 o 
  -4  -2   8        1.39        0.83      0.53 o 
  -3  -2   8       38.62       37.23      1.48 o 
  -2  -2   8       98.30       97.24      2.22 o 
  -1  -2   8       12.02       12.22      0.70 o 
   0  -2   8       83.02       88.43      2.14 o 
   1  -2   8      269.11      270.64      6.73 o 
   2  -2   8      287.47      277.11      4.28 o 
   3  -2   8       93.07       82.70      2.59 o 
   4  -2   8      101.28       88.89      2.69 o 
   5  -2   8        2.00        1.52      0.54 o 
   6  -2   8       20.92       23.60      1.47 o 
   7  -2   8       29.38       30.61      1.88 o 
   8  -2   8        5.08        4.93      1.85 o 
  -6  -1   8       10.13        8.70      2.12 o 
  -5  -1   8       69.95       75.74      6.62 o 
  -4  -1   8        0.39        0.85      0.46 o 
  -3  -1   8        0.33       -0.38      0.38 o 
  -2  -1   8       98.40       94.64      2.37 o 
  -1  -1   8       96.96       93.73      2.09 o 
   0  -1   8       55.45       55.57      1.49 o 
   1  -1   8       10.35       11.46      0.86 o 
   2  -1   8        2.48        3.81      0.35 o 
   3  -1   8      317.29      310.05      5.92 o 
   4  -1   8      223.34      202.15      4.63 o 
   5  -1   8       83.47       78.41      2.49 o 
   6  -1   8        1.69        1.04      0.88 o 
   7  -1   8       34.94       32.70      1.79 o 
   8  -1   8        8.64       11.04      1.21 o 
  -6   0   8       16.23       19.69      3.31 o 
  -5   0   8       29.09       33.58      4.31 o 
  -4   0   8      130.20      132.15      7.85 o 
  -3   0   8      190.52      189.80      4.00 o 
  -2   0   8        4.32        3.77      1.07 o 
  -1   0   8        9.20        7.84      0.68 o 
   0   0   8       18.99       20.45      1.37 o 
   1   0   8      137.37      133.49      2.59 o 
   2   0   8       33.62       32.79      0.96 o 
   3   0   8       10.32        9.81      1.08 o 
   4   0   8       37.20       33.48      4.16 o 
   5   0   8      285.46      277.35      5.96 o 
   6   0   8      290.88      275.41      5.53 o 
   7   0   8        0.11        0.09      0.45 o 
   8   0   8       20.07       17.80      1.45 o 
  -6   1   8       28.75       32.65      4.62 o 
  -5   1   8       20.79       26.95      4.00 o 
  -4   1   8        5.68        7.55      2.46 o 
  -3   1   8       63.04       62.17      2.06 o 
  -2   1   8      380.16      388.58      5.84 o 
  -1   1   8      406.84      401.52      5.92 o 
   0   1   8       39.27       37.57      1.21 o 
   1   1   8      101.33       94.43      1.73 o 
   2   1   8      156.91      167.60      2.36 o 
   3   1   8       99.95      101.88      2.23 o 
   4   1   8        2.43        2.89      0.68 o 
   5   1   8       10.83       10.18      1.06 o 
   6   1   8       34.00       30.93      1.51 o 
   7   1   8       89.19       86.29      2.65 o 
   8   1   8       52.05       50.60      2.28 o 
   9   1   8        0.26        0.92      0.77 o 
  -5   2   8        7.98       11.71      2.93 o 
  -4   2   8      124.47      130.61      7.70 o 
  -3   2   8       60.73       60.69      1.99 o 
  -2   2   8       18.88       17.59      0.89 o 
  -1   2   8      230.92      222.42      3.50 o 
   0   2   8      523.84      521.87      5.50 o 
   1   2   8      307.22      298.65      3.44 o 
   2   2   8        8.85       10.11      0.51 o 
   3   2   8      144.44      154.92      2.16 o 
   4   2   8       50.46       49.05      1.48 o 
   5   2   8       45.43       39.17      1.36 o 
   6   2   8       64.40       63.85      2.20 o 
   7   2   8       17.91       13.64      1.12 o 
   8   2   8        7.53       10.00      1.09 o 
   9   2   8       34.45       34.19      2.31 o 
  -5   3   8       24.59       30.29      2.78 o 
  -4   3   8       18.45       21.24      2.77 o 
  -3   3   8       56.01       48.62      3.04 o 
  -2   3   8      130.23      133.40      2.82 o 
  -1   3   8       17.57       19.60      0.91 o 
   0   3   8       18.26       21.21      0.72 o 
   1   3   8      268.62      268.54      3.02 o 
   2   3   8      344.76      342.72      4.02 o 
   3   3   8      167.75      153.08      2.24 o 
   4   3   8       10.92       11.11      0.78 o 
   5   3   8      160.83      159.13      3.18 o 
   6   3   8      235.44      239.99      3.93 o 
   7   3   8        9.04        9.46      0.79 o 
   8   3   8       13.21       11.16      1.39 o 
   9   3   8        0.06       -0.15      0.62 o 
  -5   4   8       14.49       20.01      2.70 o 
  -4   4   8        0.04       -0.06      0.81 o 
  -3   4   8        3.43        5.07      1.25 o 
  -2   4   8       21.22       20.19      1.35 o 
  -1   4   8       39.97       39.18      1.33 o 
   0   4   8      892.03      848.31      8.21 o 
   1   4   8        0.06        0.11      0.21 o 
   2   4   8       18.56       15.57      0.70 o 
   3   4   8       83.77       82.18      1.65 o 
   4   4   8      175.17      172.93      2.72 o 
   5   4   8       33.58       34.67      1.43 o 
   6   4   8      205.40      195.09      3.46 o 
   7   4   8       11.03       10.80      1.11 o 
   8   4   8       27.64       26.08      1.64 o 
   9   4   8        6.15        7.85      1.39 o 
  -4   5   8       37.51       38.54      2.93 o 
  -3   5   8        1.60        1.45      0.92 o 
  -2   5   8       11.38        9.34      1.11 o 
  -1   5   8       13.27       11.68      1.11 o 
   0   5   8       99.98      107.91      2.27 o 
   1   5   8       20.55       21.33      0.79 o 
   2   5   8      293.72      274.50      3.55 o 
   3   5   8       59.84       50.67      1.25 o 
   4   5   8       59.75       54.42      1.23 o 
   5   5   8       49.45       46.80      1.47 o 
   6   5   8        6.02        6.32      0.71 o 
   7   5   8       23.45       23.93      1.25 o 
   8   5   8       41.27       41.26      2.54 o 
   9   5   8       78.07       84.39      3.58 o 
  -4   6   8        0.29        0.61      1.03 o 
  -3   6   8        0.62        0.15      0.87 o 
  -2   6   8       32.62       36.99      4.54 o 
  -1   6   8       16.64       18.20      0.99 o 
   0   6   8      163.92      148.88      2.82 o 
   1   6   8        7.39        5.42      0.73 o 
   2   6   8        4.51        2.18      0.39 o 
   3   6   8      266.23      241.64      3.38 o 
   4   6   8       99.43      101.67      1.82 o 
   5   6   8        0.05        0.01      0.33 o 
   6   6   8       57.32       57.66      1.79 o 
   7   6   8       23.48       23.34      1.66 o 
   8   6   8        9.17       10.07      1.22 o 
  -3   7   8       33.04       30.00      3.54 o 
  -2   7   8        1.17        1.17      0.85 o 
  -1   7   8       27.58       28.00      1.09 o 
   0   7   8       31.00       30.42      1.38 o 
   1   7   8        2.09        1.89      0.58 o 
   2   7   8       22.95       23.76      1.77 o 
   3   7   8       55.77       53.29      1.79 o 
   4   7   8       23.71       20.63      1.12 o 
   5   7   8       56.76       58.27      1.50 o 
   6   7   8       17.88       19.83      1.17 o 
   7   7   8        1.39        1.21      0.85 o 
   8   7   8       55.67       54.13      4.70 o 
  -2   8   8       10.34       10.11      1.47 o 
  -1   8   8        0.47        0.15      0.38 o 
   0   8   8       21.70       23.42      1.36 o 
   1   8   8       13.55       10.83      1.12 o 
   2   8   8       77.27       77.69      4.52 o 
   3   8   8        8.39        7.43      1.00 o 
   4   8   8        8.48       10.46      1.11 o 
   5   8   8        3.59        3.62      0.59 o 
   6   8   8       14.06       15.09      1.42 o 
   7   8   8       31.59       33.22      2.48 o 
  -1   9   8       22.44       21.68      1.94 o 
   0   9   8        0.32        0.31      0.52 o 
   1   9   8        0.01       -0.47      0.47 o 
   2   9   8       28.09       24.34      1.82 o 
   3   9   8       22.09       22.21      1.68 o 
   4   9   8       46.84       39.33      2.01 o 
   5   9   8        3.10        6.02      1.27 o 
   6   9   8       13.58       14.43      1.25 o 
   1  10   8       17.11       16.47      1.17 o 
   2  10   8        0.01       -0.26      0.62 o 
   3  10   8       14.62       15.20      1.45 o 
   4  10   8       16.18       14.35      1.42 o 
   5  10   8        8.08        7.23      1.85 o 
  -1  -8   9       19.11       14.39      1.47 o 
   0  -8   9        0.69        1.39      0.62 o 
   1  -8   9        2.25        0.17      1.14 o 
   2  -8   9        1.18        2.49      1.00 o 
  -3  -7   9        1.69        1.38      0.92 o 
  -2  -7   9       29.37       28.12      2.04 o 
  -1  -7   9      116.39      121.59      3.92 o 
   0  -7   9       58.07       63.40      2.31 o 
   1  -7   9        0.21       -0.26      0.96 o 
   2  -7   9        1.12        2.48      0.93 o 
   3  -7   9        0.14        0.14      0.69 o 
   4  -7   9       28.70       26.69      2.67 o 
  -4  -6   9        1.87        2.07      0.92 o 
  -3  -6   9        1.02        0.92      0.76 o 
  -2  -6   9       84.68       84.43      5.39 o 
  -1  -6   9        2.61        3.43      0.75 o 
   0  -6   9       40.80       42.65      1.99 o 
   1  -6   9       46.13       45.11      2.72 o 
   2  -6   9       90.94       90.00      2.91 o 
   3  -6   9        5.75        4.91      1.02 o 
   4  -6   9        9.06       14.06      1.73 o 
   5  -6   9        0.39        1.54      1.39 o 
  -4  -5   9        0.01        0.79      0.70 o 
  -3  -5   9       27.32       26.71      4.24 o 
  -2  -5   9        6.63        6.86      1.02 o 
  -1  -5   9        0.28       -0.10      0.50 o 
   0  -5   9       20.59       22.19      1.19 o 
   1  -5   9        4.63        4.95      0.67 o 
   2  -5   9       89.09       85.96      7.41 o 
   3  -5   9      125.70      140.23      6.52 o 
   4  -5   9      100.48       99.41      3.35 o 
   5  -5   9        0.62        1.16      0.68 o 
   6  -5   9       19.36       24.78      2.01 o 
  -5  -4   9        0.00       -0.15      0.77 o 
  -4  -4   9       96.37      106.05      3.57 o 
  -3  -4   9      206.95      197.90      4.60 o 
  -2  -4   9        5.44        5.96      1.28 o 
  -1  -4   9      123.24      114.77      3.14 o 
   0  -4   9       36.52       35.05      1.48 o 
   1  -4   9       18.90       24.07      1.27 o 
   2  -4   9       22.93       24.05      1.51 o 
   3  -4   9        8.59       11.44      1.08 o 
   4  -4   9       95.11       92.41      3.12 o 
   5  -4   9       48.60       52.30      2.34 o 
   6  -4   9       17.42       17.94      1.74 o 
   7  -4   9        0.03        0.53      0.81 o 
  -5  -3   9       16.79       23.94      2.93 o 
  -4  -3   9        3.66        5.24      0.98 o 
  -3  -3   9       23.12       21.57      1.44 o 
  -2  -3   9      309.42      299.89      5.86 o 
  -1  -3   9      247.91      256.61      5.16 o 
   0  -3   9       54.63       55.09      1.66 o 
   1  -3   9      187.52      170.06      3.07 o 
   2  -3   9       65.03       67.79      2.75 o 
   3  -3   9       13.10       19.44      1.44 o 
   4  -3   9       52.58       49.08      2.18 o 
   5  -3   9        2.56        3.96      0.81 o 
   6  -3   9       29.38       31.19      1.55 o 
   7  -3   9       62.12       62.19      3.00 o 
  -5  -2   9       10.81       14.68      2.50 o 
  -4  -2   9      168.04      172.29      3.94 o 
  -3  -2   9        6.26        7.02      0.80 o 
  -2  -2   9        5.10        5.57      1.12 o 
  -1  -2   9       25.15       25.54      1.44 o 
   0  -2   9      211.75      199.31      3.73 o 
   1  -2   9      402.62      381.54      5.73 o 
   2  -2   9      128.61      122.70      2.38 o 
   3  -2   9      315.87      289.51      6.38 o 
   4  -2   9      181.72      183.35      4.43 o 
   5  -2   9        3.01        5.51      0.94 o 
   6  -2   9       14.26       12.98      1.22 o 
   7  -2   9        5.65        6.55      1.23 o 
   8  -2   9       16.11       19.10      1.42 o 
  -5  -1   9        9.10       11.23      2.28 o 
  -4  -1   9       32.82       31.91      1.50 o 
  -3  -1   9       27.84       33.03      1.38 o 
  -2  -1   9      576.28      562.06      8.17 o 
  -1  -1   9       23.93       22.69      1.54 o 
   0  -1   9       13.72       10.95      0.88 o 
   1  -1   9       59.85       57.01      1.67 o 
   2  -1   9      260.68      248.81      3.61 o 
   3  -1   9      159.77      146.98      4.26 o 
   4  -1   9      375.00      365.53      6.95 o 
   5  -1   9      168.47      158.14      4.95 o 
   6  -1   9       13.22       14.06      1.22 o 
   7  -1   9       16.45       20.59      1.49 o 
   8  -1   9        0.34        0.31      0.65 o 
  -5   0   9        6.12       11.09      3.23 o 
  -4   0   9       71.19       60.68      5.70 o 
  -3   0   9        1.64        1.24      0.48 o 
  -2   0   9        0.46        0.35      0.44 o 
  -1   0   9       85.50       88.72      2.31 o 
   0   0   9      375.37      360.45      5.51 o 
   1   0   9       78.98       74.83      1.75 o 
   2   0   9       51.41       47.94      1.24 o 
   3   0   9       63.63       62.15      2.22 o 
   4   0   9       68.47       65.53      2.28 o 
   5   0   9      104.71       93.78      2.89 o 
   6   0   9       65.51       62.39      3.56 o 
   7   0   9      348.06      338.39      6.77 o 
   8   0   9        8.63        8.16      2.54 o 
  -5   1   9       11.32        7.24      2.77 o 
  -4   1   9       27.44       33.42      4.31 o 
  -3   1   9        5.29        1.61      0.85 o 
  -2   1   9      282.97      259.72      4.53 o 
  -1   1   9        3.11        3.61      0.69 o 
   0   1   9      216.82      203.74      3.39 o 
   1   1   9      436.09      421.31      5.66 o 
   2   1   9      322.32      291.70      4.05 o 
   3   1   9        0.08       -0.06      0.39 o 
   4   1   9       35.60       30.06      1.53 o 
   5   1   9      100.59       94.59      2.83 o 
   6   1   9      166.37      175.11      4.17 o 
   7   1   9       42.65       41.44      1.96 o 
   8   1   9        8.04        9.16      1.21 o 
  -5   2   9       20.82       25.88      4.31 o 
  -4   2   9        8.03       11.24      2.93 o 
  -3   2   9       90.15       91.52      5.93 o 
  -2   2   9       41.10       47.05      1.87 o 
  -1   2   9        1.01        0.05      0.40 o 
   0   2   9       28.08       27.03      1.26 o 
   1   2   9      259.63      267.04      3.47 o 
   2   2   9      183.08      180.33      3.97 o 
   3   2   9       17.99       15.62      0.74 o 
   4   2   9      205.91      179.75      4.05 o 
   5   2   9        8.97        9.27      0.95 o 
   6   2   9      161.62      154.33      3.83 o 
   7   2   9        0.86        1.29      0.58 o 
   8   2   9       81.52       82.33      3.70 o 
  -4   3   9       78.96       73.39      4.62 o 
  -3   3   9       15.39       14.16      2.00 o 
  -2   3   9       88.89       87.55      2.31 o 
  -1   3   9       88.04       80.39      2.31 o 
   0   3   9      278.47      280.36      3.51 o 
   1   3   9      154.72      144.90      2.31 o 
   2   3   9       67.32       73.72      1.49 o 
   3   3   9        3.78        2.32      0.37 o 
   4   3   9       51.65       56.83      1.69 o 
   5   3   9        9.02        6.75      1.01 o 
   6   3   9       18.52       20.13      1.38 o 
   7   3   9        0.48        0.48      0.65 o 
   8   3   9       87.78       85.41      3.30 o 
  -4   4   9        3.21        5.05      1.40 o 
  -3   4   9       37.37       33.46      2.78 o 
  -2   4   9       59.65       61.11      2.29 o 
  -1   4   9       10.87       10.33      0.90 o 
   0   4   9      349.07      323.02      4.52 o 
   1   4   9       62.99       60.58      1.51 o 
   2   4   9      130.09      134.34      2.21 o 
   3   4   9        0.13        0.26      0.25 o 
   4   4   9      162.80      161.87      3.14 o 
   5   4   9        2.96        2.20      0.53 o 
   6   4   9       53.73       54.07      2.69 o 
   7   4   9        0.36        0.15      0.47 o 
   8   4   9        5.91        6.37      1.14 o 
  -4   5   9        2.48        4.31      1.47 o 
  -3   5   9        5.10        3.94      1.77 o 
  -2   5   9       11.90       18.32      1.38 o 
  -1   5   9      129.78      122.04      2.57 o 
   0   5   9       29.91       28.46      1.61 o 
   1   5   9       73.17       75.74      2.68 o 
   2   5   9      298.45      285.70      3.77 o 
   3   5   9      131.28      126.43      2.19 o 
   4   5   9        1.28        1.73      0.44 o 
   5   5   9       33.09       34.51      1.50 o 
   6   5   9       60.98       66.06      1.90 o 
   7   5   9        0.37        0.46      0.62 o 
   8   5   9       17.94       21.46      2.23 o 
  -3   6   9       17.37       17.29      3.39 o 
  -2   6   9        0.03        0.34      1.00 o 
  -1   6   9        8.48       10.18      0.84 o 
   0   6   9       15.91       18.11      1.19 o 
   1   6   9       52.37       50.12      1.89 o 
   2   6   9       24.22       18.36      1.26 o 
   3   6   9       36.74       39.34      1.21 o 
   4   6   9      150.42      140.62      2.46 o 
   5   6   9       26.59       27.86      1.23 o 
   6   6   9        0.14        0.57      0.42 o 
   7   6   9       33.72       33.81      2.45 o 
   8   6   9       33.91       37.92      2.44 o 
  -2   7   9       20.50       25.26      2.85 o 
  -1   7   9        0.81        0.40      0.39 o 
   0   7   9        0.17        0.18      0.50 o 
   1   7   9       11.62       15.26      1.21 o 
   2   7   9       18.08       19.66      1.33 o 
   3   7   9       95.36       78.66      2.57 o 
   4   7   9        3.80        3.96      0.55 o 
   5   7   9       21.89       22.36      0.98 o 
   6   7   9       91.58       93.17      2.71 o 
   7   7   9        0.15        1.14      0.74 o 
   8   7   9        7.06        6.69      1.37 o 
  -1   8   9       19.99       25.35      1.84 o 
   0   8   9       24.65       25.00      1.57 o 
   1   8   9        5.74        7.33      1.15 o 
   2   8   9        5.92        6.84      0.97 o 
   3   8   9       36.26       36.63      1.86 o 
   4   8   9        1.36        1.79      0.67 o 
   5   8   9       20.36       18.40      1.31 o 
   6   8   9        0.21       -0.48      0.48 o 
   7   8   9        0.45        0.17      0.81 o 
   0   9   9       45.30       57.49      2.45 o 
   1   9   9        2.32        3.54      0.85 o 
   2   9   9        1.67        1.70      0.74 o 
   3   9   9        3.56        3.72      0.88 o 
   4   9   9       11.37       15.56      1.39 o 
   5   9   9        7.57        8.69      1.29 o 
   6   9   9        0.63        0.46      1.23 o 
   2  10   9       15.57       17.67      1.60 o 
   3  10   9       32.19       39.49      2.24 o 
   4  10   9        8.07       12.25      1.36 o 
  -1  -7  10       31.77       30.14      1.96 o 
   0  -7  10        3.89        6.31      1.08 o 
   1  -7  10       25.50       20.49      2.76 o 
   2  -7  10       40.39       50.68      2.78 o 
   3  -7  10       63.21       69.75      4.34 o 
  -2  -6  10        5.25        5.27      1.11 o 
  -1  -6  10      124.79      125.49      5.24 o 
   0  -6  10       17.89       19.72      1.47 o 
   1  -6  10        7.10        8.90      1.85 o 
   2  -6  10        1.51        1.68      0.80 o 
   3  -6  10       36.19       38.15      2.66 o 
   4  -6  10       58.91       55.70      3.18 o 
  -3  -5  10        3.04        3.86      0.98 o 
  -2  -5  10       71.88       67.62      2.92 o 
  -1  -5  10        0.87        0.86      0.70 o 
   0  -5  10       19.53       20.57      1.21 o 
   1  -5  10       13.07       15.21      1.04 o 
   2  -5  10       68.93       59.69      3.58 o 
   3  -5  10        3.67        4.49      1.02 o 
   4  -5  10        6.86        6.19      1.33 o 
   5  -5  10       22.34       19.90      2.01 o 
  -4  -4  10        0.29        1.17      1.46 o 
  -3  -4  10       41.06       40.49      2.29 o 
  -2  -4  10        8.03        9.84      1.24 o 
  -1  -4  10        1.03        1.76      1.00 o 
   0  -4  10       20.04       19.99      1.52 o 
   1  -4  10       56.25       54.57      3.35 o 
   2  -4  10      127.35      119.60      3.33 o 
   3  -4  10       74.36       78.76      2.61 o 
   4  -4  10       43.89       41.46      1.93 o 
   5  -4  10       23.42       25.55      3.16 o 
   6  -4  10        3.43        3.66      1.62 o 
  -4  -3  10       16.47       17.68      1.55 o 
  -3  -3  10        8.08        8.60      1.28 o 
  -2  -3  10        0.03        1.03      1.28 o 
  -1  -3  10      138.01      139.91      3.72 o 
   0  -3  10        2.76        3.47      0.61 o 
   1  -3  10        0.29       -0.20      0.32 o 
   2  -3  10        0.04        0.37      0.78 o 
   3  -3  10        3.26        1.52      0.67 o 
   4  -3  10      118.90      117.74      3.65 o 
   5  -3  10       24.14       27.71      2.07 o 
   6  -3  10       15.39       18.37      1.48 o 
   7  -3  10        0.61        1.28      0.92 o 
  -4  -2  10      158.40      165.24      4.93 o 
  -3  -2  10       40.44       41.08      2.22 o 
  -2  -2  10       30.18       31.28      1.71 o 
  -1  -2  10        0.19        0.18      0.46 o 
   0  -2  10        9.33       10.29      0.92 o 
   1  -2  10       58.64       61.09      1.83 o 
   2  -2  10        0.52        0.58      0.34 o 
   3  -2  10       19.56       16.81      2.00 o 
   4  -2  10        0.61        1.48      0.78 o 
   5  -2  10        3.52        2.06      0.72 o 
   6  -2  10       72.19       72.43      2.82 o 
   7  -2  10       68.79       72.23      3.36 o 
  -4  -1  10       46.08       39.98      1.93 o 
  -3  -1  10       15.98       17.22      1.31 o 
  -2  -1  10      362.69      345.87      6.46 o 
  -1  -1  10       58.00       59.21      2.17 o 
   0  -1  10        1.86        1.97      0.56 o 
   1  -1  10       42.53       45.64      1.60 o 
   2  -1  10       53.46       47.90      1.45 o 
   3  -1  10      127.99      125.34      5.87 o 
   4  -1  10        0.77        1.25      0.59 o 
   5  -1  10       39.06       35.82      1.89 o 
   6  -1  10        0.95        1.02      0.63 o 
   7  -1  10        2.92        3.80      1.07 o 
   8  -1  10        2.82        1.85      1.08 o 
  -4   0  10        1.46        1.39      2.00 o 
  -3   0  10       89.41       93.74      2.88 o 
  -2   0  10      104.46      105.08      3.86 o 
  -1   0  10       88.46       87.38      2.61 o 
   0   0  10      576.60      548.06      8.78 o 
   1   0  10      152.59      148.62      3.03 o 
   2   0  10       35.17       30.85      1.12 o 
   3   0  10        4.12        3.04      0.71 o 
   4   0  10       36.13       37.71      1.89 o 
   5   0  10       62.93       63.50      2.45 o 
   6   0  10        1.43        2.03      0.73 o 
   7   0  10       20.70       20.98      2.23 o 
   8   0  10        0.02        0.62      0.92 o 
  -4   1  10        0.45       -0.15      1.69 o 
  -3   1  10       24.95       22.90      1.79 o 
  -2   1  10       23.57       23.28      1.44 o 
  -1   1  10       64.57       66.09      2.19 o 
   0   1  10       94.76       83.33      2.44 o 
   1   1  10       76.20       80.06      1.89 o 
   2   1  10      529.21      507.04     10.07 o 
   3   1  10       15.21       12.28      0.70 o 
   4   1  10       41.91       46.81      2.01 o 
   5   1  10        3.49        1.64      0.58 o 
   6   1  10       41.57       37.88      1.94 o 
   7   1  10      113.77      118.64      6.55 o 
   8   1  10       23.68       20.95      2.31 o 
  -4   2  10       20.57       23.87      4.16 o 
  -3   2  10       10.20       13.05      1.27 o 
  -2   2  10       11.56        9.00      1.18 o 
  -1   2  10       32.15       29.42      1.73 o 
   0   2  10       13.56       16.43      0.97 o 
   1   2  10      327.54      326.41      4.61 o 
   2   2  10       67.82       60.08      1.55 o 
   3   2  10       85.50       80.97      2.00 o 
   4   2  10      361.77      335.38      6.48 o 
   5   2  10        1.60        1.28      0.62 o 
   6   2  10       72.31       66.75      3.64 o 
   7   2  10       72.11       67.15      3.77 o 
   8   2  10        0.08        0.15      0.77 o 
  -4   3  10       18.57       17.40      3.85 o 
  -3   3  10       15.86       20.79      3.70 o 
  -2   3  10        9.26       11.08      1.08 o 
  -1   3  10       12.41       11.03      0.98 o 
   0   3  10        6.66        6.36      0.67 o 
   1   3  10      363.40      353.26      4.81 o 
   2   3  10        0.27        0.08      0.28 o 
   3   3  10       63.70       64.01      1.62 o 
   4   3  10      106.88      100.00      2.93 o 
   5   3  10       82.66       88.70      5.70 o 
   6   3  10      160.78      149.66      3.96 o 
   7   3  10       25.62       27.42      2.39 o 
   8   3  10       13.48       13.86      1.85 o 
  -3   4  10        0.65        0.18      1.03 o 
  -2   4  10        9.40        9.60      1.09 o 
  -1   4  10        8.08       13.95      1.04 o 
   0   4  10       16.67       17.16      1.36 o 
   1   4  10       27.77       32.54      1.15 o 
   2   4  10        0.46       -0.02      0.29 o 
   3   4  10       36.59       34.50      1.70 o 
   4   4  10       26.27       24.51      1.23 o 
   5   4  10        4.27        5.18      0.88 o 
   6   4  10       28.49       29.74      2.04 o 
   7   4  10       33.82       36.62      2.33 o 
   8   4  10       76.29       73.78      4.16 o 
  -3   5  10        2.11        4.15      1.55 o 
  -2   5  10       34.83       45.38      2.31 o 
  -1   5  10        1.44        0.01      0.44 o 
   0   5  10       37.55       38.78      1.78 o 
   1   5  10        0.04        0.49      0.62 o 
   2   5  10        7.29        6.10      0.70 o 
   3   5  10        9.16        6.34      0.59 o 
   4   5  10       98.03       92.43      2.34 o 
   5   5  10        0.10       -0.10      0.40 o 
   6   5  10        3.37        2.87      0.74 o 
   7   5  10        2.40        3.98      1.00 o 
   8   5  10       13.13       10.63      1.85 o 
  -2   6  10       34.46       40.70      3.77 o 
  -1   6  10        0.14       -0.46      0.54 o 
   0   6  10        3.34        4.57      1.08 o 
   1   6  10       22.41       18.03      1.29 o 
   2   6  10       19.49       18.57      1.43 o 
   3   6  10       11.21       10.55      0.87 o 
   4   6  10       22.24       21.54      0.97 o 
   5   6  10        6.20        5.41      0.76 o 
   6   6  10       14.86       15.68      2.11 o 
   7   6  10        7.04        9.53      1.25 o 
   8   6  10        3.41        2.93      1.23 o 
  -1   7  10        0.08        0.08      0.65 o 
   0   7  10        3.50        2.96      1.45 o 
   1   7  10       13.20       17.98      1.36 o 
   2   7  10        3.31        4.12      0.79 o 
   3   7  10       26.89       22.00      1.44 o 
   4   7  10        9.94       11.00      1.09 o 
   5   7  10        2.46        2.63      0.52 o 
   6   7  10        9.17       10.37      1.18 o 
   7   7  10        0.02       -0.28      0.61 o 
   0   8  10        5.76        5.22      0.94 o 
   1   8  10        1.21        2.16      0.72 o 
   2   8  10        1.21        1.09      0.65 o 
   3   8  10        4.32        5.88      0.99 o 
   4   8  10        6.52        6.60      0.97 o 
   5   8  10       14.35        9.63      1.17 o 
   6   8  10        2.48        2.16      0.80 o 
   1   9  10        6.94        8.20      1.18 o 
   2   9  10        3.94        3.94      0.92 o 
   3   9  10        0.01        0.56      0.65 o 
   4   9  10        7.16        8.21      1.15 o 
   5   9  10        2.75        3.83      0.90 o 
  -1  -6  11        3.95        4.76      1.05 o 
   0  -6  11        4.30        4.77      1.08 o 
   1  -6  11       24.54       25.47      2.88 o 
   2  -6  11       29.38       31.66      3.05 o 
   3  -6  11        1.15        0.77      1.69 o 
  -2  -5  11       44.95       44.29      2.41 o 
  -1  -5  11       47.76       50.08      2.48 o 
   0  -5  11        0.02        0.56      0.55 o 
   1  -5  11        6.36        6.06      0.92 o 
   2  -5  11       15.68       13.94      1.88 o 
   3  -5  11       32.20       29.49      2.41 o 
   4  -5  11        8.33        8.47      1.51 o 
  -3  -4  11       17.72       17.44      1.63 o 
  -2  -4  11        0.10        0.69      0.76 o 
  -1  -4  11       35.27       38.77      2.18 o 
   0  -4  11       46.93       45.36      4.00 o 
   1  -4  11        2.57        2.35      0.63 o 
   2  -4  11        0.33        0.44      0.64 o 
   3  -4  11       18.95       16.23      1.56 o 
   4  -4  11       19.17       22.43      2.24 o 
   5  -4  11       45.21       51.61      3.10 o 
  -3  -3  11       32.32       34.03      2.12 o 
  -2  -3  11       38.43       42.39      2.28 o 
  -1  -3  11       54.78       49.31      2.15 o 
   0  -3  11        0.17        0.21      0.47 o 
   1  -3  11       20.69       21.22      1.08 o 
   2  -3  11       94.03       85.70      2.83 o 
   3  -3  11        1.46        1.49      0.71 o 
   4  -3  11        7.39        5.37      1.04 o 
   5  -3  11       65.80       64.10      3.32 o 
   6  -3  11        5.46        5.71      1.36 o 
  -3  -2  11        0.65        1.27      0.73 o 
  -2  -2  11        1.06        1.52      0.65 o 
  -1  -2  11      162.48      158.44      3.91 o 
   0  -2  11       68.53       67.82      2.28 o 
   1  -2  11       11.26       10.93      0.89 o 
   2  -2  11        0.63        1.47      0.60 o 
   3  -2  11       37.00       36.76      2.11 o 
   4  -2  11       41.69       33.15      1.99 o 
   5  -2  11        8.66        7.30      1.54 o 
   6  -2  11        1.69        1.90      0.92 o 
   7  -2  11        3.91        3.85      1.39 o 
  -3  -1  11        2.21        2.93      0.87 o 
  -2  -1  11       11.31       10.87      1.13 o 
  -1  -1  11       14.27       16.63      1.30 o 
   0  -1  11        5.73        7.61      0.90 o 
   1  -1  11       15.99       14.73      0.91 o 
   2  -1  11      158.71      161.99      3.20 o 
   3  -1  11        0.11        1.16      0.58 o 
   4  -1  11       16.11       17.38      1.44 o 
   5  -1  11        7.94        7.75      1.15 o 
   6  -1  11       35.07       32.62      2.34 o 
   7  -1  11        5.90        7.08      1.85 o 
  -3   0  11        3.66        4.40      0.87 o 
  -2   0  11       37.02       34.67      1.75 o 
  -1   0  11        0.10       -0.17      0.44 o 
   0   0  11        2.97        3.29      0.70 o 
   1   0  11       68.16       73.16      2.22 o 
   2   0  11      126.86      127.22      3.11 o 
   3   0  11        7.82        7.62      1.09 o 
   4   0  11        4.02        5.91      0.95 o 
   5   0  11        1.86        2.27      0.74 o 
   6   0  11       25.01       28.81      2.62 o 
   7   0  11       34.13       41.89      3.54 o 
  -3   1  11        3.16        2.46      1.08 o 
  -2   1  11       13.38       10.17      1.20 o 
  -1   1  11       14.80       13.36      1.15 o 
   0   1  11       21.91       18.84      1.67 o 
   1   1  11       86.65       77.58      2.15 o 
   2   1  11       91.48       95.85      2.24 o 
   3   1  11       25.04       25.26      1.04 o 
   4   1  11        4.58        3.98      0.79 o 
   5   1  11       14.97       15.50      1.36 o 
   6   1  11        0.04       -0.33      0.55 o 
   7   1  11       36.59       41.52      3.93 o 
   8   1  11        0.11        0.31      0.92 o 
  -3   2  11       16.26       15.40      1.69 o 
  -2   2  11        0.39        0.41      0.62 o 
  -1   2  11        2.87        1.39      0.77 o 
   0   2  11        5.50        6.63      0.73 o 
   1   2  11      102.35      102.63      2.41 o 
   2   2  11        2.84        4.80      0.59 o 
   3   2  11       12.45        9.74      1.03 o 
   4   2  11        0.07       -0.21      0.44 o 
   5   2  11        3.85        3.92      0.82 o 
   6   2  11        0.56        1.91      0.78 o 
   7   2  11        0.12       -0.59      0.62 o 
   8   2  11        1.74        1.23      1.08 o 
  -3   3  11        1.15        3.70      2.31 o 
  -2   3  11        3.36        3.78      0.87 o 
  -1   3  11       16.55       18.97      1.85 o 
   0   3  11        3.67        2.94      0.61 o 
   1   3  11       34.22       31.78      1.34 o 
   2   3  11        8.93       12.07      0.88 o 
   3   3  11       31.67       35.39      1.27 o 
   4   3  11       22.35       17.95      1.36 o 
   5   3  11       24.86       28.86      1.74 o 
   6   3  11       25.91       29.19      1.79 o 
   7   3  11        0.56        0.32      0.70 o 
   8   3  11        7.44        5.70      1.54 o 
  -3   4  11       37.46       44.67      5.39 o 
  -2   4  11       20.72       20.33      2.00 o 
  -1   4  11       25.41       29.08      1.85 o 
   0   4  11       48.54       55.54      3.08 o 
   1   4  11        8.86        8.39      0.78 o 
   2   4  11        8.65        9.27      0.78 o 
   3   4  11       27.80       27.95      1.18 o 
   4   4  11       13.21       13.83      1.12 o 
   5   4  11        0.04       -0.22      0.43 o 
   6   4  11        0.05        0.25      0.52 o 
   7   4  11       17.67       17.40      1.85 o 
   8   4  11       20.79       17.56      2.31 o 
  -2   5  11       18.95       20.95      1.85 o 
  -1   5  11       16.57       18.39      1.85 o 
   0   5  11        1.47        1.42      0.61 o 
   1   5  11       35.94       42.71      1.88 o 
   2   5  11       18.59       17.68      1.24 o 
   3   5  11        5.50        4.52      0.52 o 
   4   5  11        0.56        0.74      0.58 o 
   5   5  11       25.33       24.56      1.60 o 
   6   5  11        2.01        2.95      0.77 o 
   7   5  11        0.54        0.85      0.76 o 
  -1   6  11        3.00        4.53      1.03 o 
   0   6  11        5.16        8.00      1.01 o 
   1   6  11       19.99       21.63      2.59 o 
   2   6  11       13.87       15.46      1.80 o 
   3   6  11       46.29       52.04      3.70 o 
   4   6  11       42.38       42.83      1.69 o 
   5   6  11        0.70        0.39      0.48 o 
   6   6  11        8.58        8.30      1.38 o 
   7   6  11       23.71       29.57      2.93 o 
   0   7  11        1.75        2.89      0.81 o 
   1   7  11       13.36       13.30      1.29 o 
   2   7  11        0.41        0.53      0.59 o 
   3   7  11        1.17        0.25      0.56 o 
   4   7  11       22.78       22.06      3.17 o 
   5   7  11       20.02       26.17      1.34 o 
   6   7  11        4.82        4.85      0.97 o 
   1   8  11        7.37        8.40      1.15 o 
   2   8  11        0.00        0.20      0.59 o 
   3   8  11        0.67        0.25      0.61 o 
   4   8  11        5.10        7.79      1.10 o 
   5   8  11        3.28        3.38      1.54 o 
   0  -5  12       18.07       23.24      1.70 o 
   2  -5  12       14.38       11.09      2.93 o 
   3  -5  12       24.57       31.42      4.16 o 
  -1  -4  12       23.72       29.36      3.23 o 
   0  -4  12        1.88        2.68      0.79 o 
   1  -4  12        0.06       -0.31      0.58 o 
   2  -4  12        2.82        5.02      1.08 o 
   3  -4  12        5.60        4.75      1.47 o 
   4  -4  12        0.23        0.78      1.07 o 
  -2  -3  12        8.99       10.35      1.40 o 
  -1  -3  12       54.82       57.27      2.63 o 
   0  -3  12        0.29        1.02      0.65 o 
   1  -3  12        0.69        0.46      0.60 o 
   2  -3  12       12.50       14.94      1.67 o 
   3  -3  12        6.35        8.59      2.22 o 
   4  -3  12        4.96        5.75      1.36 o 
   5  -3  12        0.59        0.56      1.85 o 
  -2  -2  12        7.76        9.43      2.08 o 
  -1  -2  12        2.53        2.08      0.74 o 
   0  -2  12       14.34       13.36      1.20 o 
   1  -2  12       19.90       19.38      1.11 o 
   2  -2  12       26.80       26.42      1.12 o 
   3  -2  12       21.35       22.76      1.77 o 
   4  -2  12        5.65        5.53      1.25 o 
   5  -2  12        0.99        1.01      0.85 o 
   6  -2  12        0.80        3.23      1.69 o 
  -2  -1  12       35.20       33.98      1.87 o 
  -1  -1  12       12.46       14.39      1.31 o 
   0  -1  12        0.06        0.27      0.48 o 
   1  -1  12        4.13        4.76      0.71 o 
   2  -1  12       34.40       37.01      1.46 o 
   3  -1  12        0.33        0.54      0.56 o 
   4  -1  12        4.78        5.58      1.26 o 
   5  -1  12       12.98       15.14      2.77 o 
   6  -1  12        5.82        4.16      1.69 o 
  -2   0  12        1.00        1.13      0.70 o 
  -1   0  12       28.64       28.26      2.81 o 
   0   0  12       24.52       24.38      2.08 o 
   1   0  12        4.17        4.55      0.68 o 
   2   0  12        1.53        1.03      0.48 o 
   3   0  12        8.82        8.92      1.22 o 
   4   0  12        5.69        6.12      1.03 o 
   5   0  12        2.05        1.93      0.87 o 
   6   0  12        7.98       10.02      1.58 o 
   7   0  12       26.22       29.57      3.23 o 
  -2   1  12        3.65        4.92      1.46 o 
  -1   1  12        2.29        2.46      0.74 o 
   0   1  12        0.97        1.06      0.54 o 
   1   1  12       26.47       27.47      1.31 o 
   2   1  12      139.53      140.51      2.79 o 
   3   1  12        3.68        3.18      0.57 o 
   4   1  12        8.64        7.36      1.42 o 
   5   1  12        8.40        7.85      1.12 o 
   6   1  12        5.61        8.54      1.44 o 
   7   1  12        0.43        0.77      1.23 o 
  -2   2  12        1.95        1.43      0.77 o 
  -1   2  12        2.74        2.47      1.00 o 
   0   2  12        3.82        5.90      0.86 o 
   1   2  12        1.41        0.37      0.40 o 
   2   2  12       79.23       88.15      3.30 o 
   3   2  12        3.58        4.23      0.59 o 
   4   2  12        8.63        5.37      0.90 o 
   5   2  12        0.25       -0.01      0.52 o 
   6   2  12       26.69       29.91      2.32 o 
   7   2  12        7.77        7.24      1.85 o 
  -2   3  12        2.31        3.58      1.46 o 
  -1   3  12        0.07        0.15      0.65 o 
   0   3  12        3.55        2.59      1.77 o 
   1   3  12        6.84        5.98      0.84 o 
   2   3  12        4.22        3.68      0.60 o 
   3   3  12        1.20        0.33      0.38 o 
   4   3  12        1.10        1.69      0.63 o 
   5   3  12       49.42       52.07      2.37 o 
   6   3  12        1.38        2.23      0.85 o 
   7   3  12        6.28        5.24      1.69 o 
  -2   4  12        9.63        9.86      1.69 o 
  -1   4  12       25.78       33.03      2.16 o 
   0   4  12        9.54       13.09      1.40 o 
   1   4  12        7.64        8.93      1.18 o 
   2   4  12       11.98        9.70      1.16 o 
   3   4  12        1.75        1.25      0.42 o 
   4   4  12        1.71        0.57      0.40 o 
   5   4  12       32.71       33.26      1.92 o 
   6   4  12        0.12        0.14      0.70 o 
   7   4  12        4.09        2.16      1.23 o 
  -1   5  12       25.70       29.26      6.08 o 
   0   5  12        6.25        6.71      1.20 o 
   1   5  12        1.30        1.73      0.77 o 
   2   5  12       58.98       69.95      2.96 o 
   3   5  12        4.25        4.02      0.84 o 
   4   5  12       10.12        8.75      0.83 o 
   5   5  12        4.34        4.68      0.95 o 
   6   5  12        0.10        0.46      0.76 o 
   7   5  12        9.23       12.78      2.16 o 
   0   6  12        5.13        3.54      0.96 o 
   1   6  12       11.66       10.07      1.17 o 
   2   6  12        0.02        0.38      0.53 o 
   3   6  12        0.01       -0.63      0.63 o 
   4   6  12       30.57       33.88      2.46 o 
   5   6  12       16.61       21.71      1.66 o 
   6   6  12        0.86        1.12      1.08 o 
   1   7  12        5.99       10.17      2.07 o 
   2   7  12        1.00        0.50      0.72 o 
   3   7  12       11.47        9.91      1.11 o 
   4   7  12        4.47        3.75      0.96 o 
   5   7  12       24.75       28.49      1.85 o 
   2  -4  13        2.08        0.46      1.85 o 
   0  -3  13       30.45       31.82      2.16 o 
   1  -3  13       11.62       16.02      1.54 o 
   2  -3  13        0.14       -0.53      1.14 o 
   3  -3  13        1.46        3.54      1.42 o 
   4  -3  13       14.86       12.53      2.12 o 
  -1  -2  13       44.62       42.77      2.93 o 
   0  -2  13        7.37        7.99      1.17 o 
   1  -2  13        8.25        8.78      1.69 o 
   2  -2  13        3.19        2.12      0.53 o 
   3  -2  13       57.21       64.84      5.70 o 
   4  -2  13        2.66        2.62      2.00 o 
   5  -2  13       22.56       22.64      3.39 o 
  -1  -1  13        4.01        4.45      1.07 o 
   0  -1  13       20.98       24.69      1.77 o 
   1  -1  13       32.70       32.58      2.74 o 
   2  -1  13       15.43       12.51      1.10 o 
   3  -1  13      122.66      123.98      4.91 o 
   4  -1  13        0.27        0.77      1.39 o 
   5  -1  13        0.30       -1.08      1.08 o 
  -1   0  13        3.34        2.56      0.92 o 
   0   0  13        0.50        0.28      0.46 o 
   1   0  13        0.83        1.31      0.54 o 
   2   0  13      101.62      110.26      2.77 o 
   3   0  13        2.91        2.61      1.00 o 
   4   0  13        0.57        1.45      0.92 o 
   5   0  13        9.19       11.55      2.62 o 
   6   0  13        8.60        9.55      2.31 o 
  -1   1  13        0.01        0.08      0.52 o 
   0   1  13        3.98        4.84      1.25 o 
   1   1  13        0.34        0.13      0.44 o 
   2   1  13       18.89       18.07      1.15 o 
   3   1  13        0.79        0.52      0.44 o 
   4   1  13       25.43       27.80      2.62 o 
   5   1  13       10.16        9.62      2.70 o 
   6   1  13       44.68       45.44      4.31 o 
  -1   2  13        7.69        8.20      1.29 o 
   0   2  13        3.45        3.36      0.76 o 
   1   2  13       12.14       11.24      1.06 o 
   2   2  13        0.40       -0.04      0.44 o 
   3   2  13       11.52       13.55      0.98 o 
   4   2  13        8.97        6.30      1.38 o 
   5   2  13        5.53        7.34      1.47 o 
   6   2  13        0.67       -0.31      1.08 o 
  -1   3  13        1.45        3.08      0.98 o 
   0   3  13        6.91        8.73      2.16 o 
   1   3  13        3.60        4.35      0.79 o 
   2   3  13        5.50        7.05      0.91 o 
   3   3  13        0.22        0.06      0.38 o 
   4   3  13        0.01        0.65      0.61 o 
   5   3  13        9.57       10.70      1.63 o 
   6   3  13        5.51        6.16      1.85 o 
   0   4  13        0.83       -0.12      0.63 o 
   1   4  13        7.67        7.40      1.18 o 
   2   4  13        6.74        5.93      1.03 o 
   3   4  13        2.92        2.94      0.88 o 
   4   4  13        6.47        7.65      0.77 o 
   5   4  13        7.57        9.32      1.58 o 
   6   4  13        5.00        3.08      1.54 o 
   1   5  13        7.02        8.90      1.33 o 
   2   5  13        0.07        0.24      0.77 o 
   3   5  13       22.88       28.59      1.96 o 
   4   5  13       11.74       12.31      1.21 o 
   5   5  13       14.12       13.27      1.79 o 
   2   6  13       36.90       40.13      6.78 o 
   3   6  13        0.86        0.66      0.81 o 
   4   6  13        3.64        4.62      1.23 o 
   5   6  13       11.62        6.93      2.00 o 
   1  -1  14       16.36       20.22      2.00 o 
   2  -1  14        0.00       -0.62      0.62 o 
   3  -1  14        0.01        0.00      1.54 o 
   4  -1  14        6.57        6.78      2.46 o 
   1   0  14        3.39        2.63      0.85 o 
   2   0  14       26.75       33.27      2.16 o 
   3   0  14       76.88       86.25      6.62 o 
   4   0  14        8.52        8.47      2.62 o 
   1   1  14       14.06       18.04      1.36 o 
   2   1  14        0.51        0.31      0.55 o 
   3   1  14       34.29       37.27      4.47 o 
   4   1  14       15.93       23.26      3.54 o 
   5   1  14       10.18       14.94      3.08 o 
   1   2  14        6.50        6.54      0.91 o 
   2   2  14       25.65       27.87      1.43 o 
   3   2  14       10.09       11.08      1.09 o 
   4   2  14        0.00        1.23      1.54 o 
   5   2  14        4.44        3.23      2.00 o 
   1   3  14        4.65        8.69      1.39 o 
   2   3  14        0.70        0.10      0.58 o 
   3   3  14       33.83       38.99      2.02 o 
   4   3  14       17.09       21.98      6.78 o 
   5   3  14       10.44       11.86      2.62 o 
   2   4  14        9.72       10.33      1.40 o 
   3   4  14       22.83       27.82      1.91 o 
   4   4  14        1.04       -0.31      1.08 o 
                                                 
